# Supplementary material for: Gas1-high quiescent neural stem cells are multipotent and produce oligodendrocytes during aging and after demyelinating injury
Source: PLoS Biol. 2025 Apr 3;23(4):e3003100. doi: 10.1371/journal.pbio.3003100 (PMC11990765; doi:10.1371/journal.pbio.3003100)
Supplement: S1 Table — (XLSX) [file pbio.3003100.s007.xlsx]

## Sheet: Table S1
Table S1: Borrett et al. E14.5-P61 NSCS data pseudotime differential analysis gene.
Using the Spectral Embedding and Principal Curve methods, we conducted pseudotime analysis to infer the developmental trajectory of SVZ NSCs (E14.5-P61 (Adult)). We conducted pseudotime differential analysis using the PseudotimeDE package.
(runPseudotimeDE function (fix.pv >= 0 & rank > 1.5))
fix.pv: The significance level corresponding to the chi-square statistic.
rank: The numerical rank of the problem, it can be used to describe the gene's variation over pseudotime.
expv.mean: The average expression level of genes in cells in pseudotime analysis.
expv.zero: The proportion of cells with gene expression equal to 0.
gene	fix.pv	rank	expv.mean	expv.zero
Gadd45g	0	4.99388	0.390237	0.55036
Ntsr2	0	4.98909	0.513225	0.510072
Rps26	0	4.98642	1.10336	0.0834532
Rpl9	0	4.98577	1.28568	0.0294964
Rps21	0	4.98504	1.12221	0.0647482
Arl6ip1	0	4.98435	0.854238	0.133094
Rpl7	0	4.98405	1.25382	0.0374101
Rps3	0	4.98282	1.2225	0.0489209
Rpl15	0	4.98247	1.07713	0.0791367
Rps10	0	4.98136	1.21939	0.0395683
Wdr89	0	4.98037	0.43207	0.45036
Rpl7a	0	4.98002	1.10787	0.0705036
Rplp0	0	4.97931	1.34151	0.0330935
Rps24	0	4.97731	1.2714	0.0359712
Rps27a	0	4.97277	1.35462	0.0266187
Mif	0	4.97255	1.07894	0.0719424
Rpl29	0	4.97223	1.13722	0.0661871
Rpl39	0	4.97196	1.21115	0.0582734
Hes6	0	4.97187	0.362062	0.538129
Rpl31	0	4.97176	1.2421	0.0366906
Rpl28	0	4.97069	1.18412	0.0431655
Nop10	0	4.97066	0.658349	0.263309
Rpl23a	0	4.97027	1.31444	0.0273381
Rplp2	0	4.96948	1.29825	0.0280576
Rps25	0	4.96939	1.1892	0.042446
Rps19	0	4.96938	1.35073	0.0244604
Rps28	0	4.96848	1.13158	0.0776978
Paqr6	0	4.96847	0.135548	0.829496
Rpl8	0	4.96831	1.279	0.0280576
Rps12	0	4.96769	1.135	0.071223
Rps4x	0	4.96766	1.29507	0.0345324
Hspa2	0	4.96745	0.313679	0.635252
Rpl18a	0	4.96638	1.38408	0.0194245
Nptx2	0	4.96629	0.0736405	0.902878
Rps13	0	4.96524	1.26073	0.0359712
Rpl27	0	4.96501	1.02852	0.101439
Nell2	0	4.96488	0.12582	0.800719
Birc5	0	4.96487	0.200493	0.756835
Ndufc1	0	4.96485	0.731279	0.205036
Pfn1	0	4.96482	0.623046	0.285612
Lxn	0	4.96481	0.520622	0.431655
Rpl17	0	4.9643	1.28939	0.0330935
Cyr61	0	4.96417	0.334034	0.594245
Ptprz1	0	4.96373	0.932594	0.118705
Banf1	0	4.96186	0.494335	0.405036
Rpl12	0	4.96066	0.956571	0.144604
1110001J03Rik	0	4.96003	0.621785	0.248201
Rpl38	0	4.95954	1.19012	0.0402878
Rps27rt	9.95769e-06	4.9593	0.524424	0.34964
Gm8730	0	4.95892	0.361262	0.533094
Rpl22	0	4.95864	0.932369	0.138129
Snrpd1	0	4.95855	0.706615	0.253957
Rpl6	0	4.95833	1.24173	0.0410072
Uqcrh	0	4.95724	0.991643	0.081295
Entpd2	0	4.95719	0.272937	0.67554
Swi5	0	4.95689	0.924548	0.103597
Ednrb	0	4.95594	0.528375	0.379137
Serinc2	0	4.95551	0.121504	0.796403
S100a13	0	4.95447	0.434372	0.494245
Rps27	0	4.95439	1.30862	0.023741
Smdt1	6.12505e-05	4.95299	0.832274	0.129496
Sec61b	0	4.95233	0.738674	0.192806
Rps7	0	4.95208	1.26038	0.0374101
Ddx21	0	4.95169	0.166464	0.728777
Uqcr11	3.05852e-06	4.95084	0.887102	0.107914
Polr1d	0	4.95075	0.617426	0.265468
Atp5l	0	4.95061	1.05577	0.0604317
Rpl10	0	4.95041	1.25737	0.0323741
Atp5e	9.89734e-07	4.95027	1.01407	0.0827338
Atp5g2	0	4.95008	0.959436	0.102158
Rps6	0	4.94999	1.21423	0.0503597
Apoe	0	4.94967	1.32769	0.169065
Mrpl36	3.44554e-05	4.94938	0.331416	0.528777
Gja1	0	4.94933	0.663955	0.348921
Rpsa	0	4.94879	1.16167	0.071223
Rpl26	0	4.94852	1.2926	0.0345324
S1pr1	0	4.94793	0.512915	0.410072
Rpl30	0	4.94737	1.11968	0.0633094
Atp6v1f	1.0545e-06	4.94707	0.707581	0.193525
Ptx3	0	4.94677	0.261677	0.64964
Gpr37l1	0	4.94668	0.496883	0.504317
Gm9493	0	4.94647	0.278207	0.620863
Rpl36	0	4.94623	1.19382	0.0402878
Slc1a2	0	4.94622	0.927047	0.284892
Rpl24	0	4.94544	1.22743	0.0402878
Mlf1	0	4.94499	0.11344	0.825899
Eef1b2	0	4.9449	0.840931	0.182734
Mycn	0	4.94477	0.229692	0.67554
Rpl32	0	4.94473	1.31727	0.0338129
Fau	0	4.94458	1.2414	0.0258993
Rps9	0	4.94445	1.29945	0.0309353
Gap43	0	4.94386	0.168698	0.742446
Plpp3	0	4.9438	1.11432	0.0489209
Ttr	8.25089e-06	4.94376	0.145925	0.823741
Psmg4	0	4.94323	0.421873	0.444604
Pdha1	9.01733e-07	4.9431	0.391425	0.465468
Dynlrb1	5.17305e-06	4.94303	0.847223	0.126619
Atp5j	0	4.94285	1.01536	0.0784173
Rpl36a	0	4.94274	1.08809	0.0856115
Ndufb4	4.97874e-05	4.94191	0.725123	0.195683
Cox8a	1.59686e-06	4.94186	1.18435	0.0251799
Gabarap	0	4.94169	1.02528	0.0496403
Bola2	0	4.9414	0.43294	0.430216
Vcam1	0	4.94005	0.289114	0.607914
Rpl23	0	4.93995	1.2942	0.0330935
Rpl23a-ps3	0	4.93845	0.441314	0.453957
Cops7a	0.00113171	4.93796	0.324785	0.525899
Gpx4	0	4.93698	0.968808	0.0719424
Hspe1	0	4.93632	0.962593	0.101439
Rpl35a	0	4.93505	1.28201	0.0273381
Scrg1	0	4.93468	0.382515	0.558993
Rps5	0	4.93418	1.31521	0.023741
Cox7a2	0	4.93374	0.909425	0.120144
Snrpd2	0	4.9333	0.848972	0.151799
Foxj1	0	4.93318	0.0614191	0.907194
Rps15	0	4.93261	1.26285	0.0302158
Rps14	0	4.93259	1.3925	0.0158273
Rpl9-ps6	0	4.93141	0.212643	0.690647
Pnpla2	0	4.93132	0.119535	0.823022
Atp5d	9.56467e-05	4.93108	0.93279	0.0877698
Lpar1	0	4.93084	0.120262	0.818705
Eif5a	0	4.93083	0.932796	0.138129
Gng5	4.43497e-06	4.93034	1.12768	0.0374101
Gng12	0	4.93028	0.375388	0.519424
Cnbp	9.90261e-05	4.92816	1.0184	0.0611511
Rpl35	0	4.92788	1.00386	0.106475
Nol7	0	4.92788	0.577715	0.321583
S100a10	0	4.92753	0.23125	0.680576
Nrxn1	0	4.92746	0.49877	0.418705
Tmem256	6.97504e-05	4.92746	0.747473	0.185612
Chchd2	1.21634e-05	4.92688	1.2749	0.0143885
Ndufa7	7.5418e-05	4.9266	0.864209	0.120863
Odf2	0	4.92564	0.2289	0.656835
Aurkaip1	0.00111032	4.92509	0.460496	0.397842
Serbp1	0	4.92469	0.874779	0.158993
Pbx3	4.33094e-06	4.92458	0.0935927	0.843165
Rpl27a	0	4.92418	1.27294	0.0258993
Psmb7	0	4.9239	0.650389	0.270504
Rps18	0	4.92341	1.29327	0.0388489
Asrgl1	0	4.92309	0.708544	0.221583
Rpl5	0	4.92283	0.986381	0.117266
Gm2000	0	4.92247	0.192543	0.706475
Tpt1	0	4.92241	1.28925	0.0309353
Gm11808	0	4.92239	0.339608	0.528777
Aamdc	0	4.92214	0.4031	0.466906
Tmem100	0	4.92202	0.310997	0.621583
Rps23	0	4.9219	1.3737	0.0165468
Eif3h	0	4.92109	0.799612	0.186331
Acta2	0.000437646	4.92025	0.0197019	0.97482
Rpl41	0	4.92018	1.47783	0.0115108
Tpi1	0	4.92012	0.687483	0.242446
Ptma	0	4.91966	1.42061	0.0158273
Csmd1	0	4.91903	0.105853	0.848921
Rpl10a	0	4.91879	1.18004	0.0482014
Ifi27	0	4.91845	0.212938	0.751079
Fos	0	4.91817	0.427727	0.546043
Ost4	0.000124113	4.91704	0.788571	0.148921
Rps15a	0	4.91703	1.29853	0.0302158
Cdkn1c	0	4.91697	0.057785	0.897842
Hmgn2	0	4.91652	0.895346	0.161871
Rpl21	0	4.91645	1.32323	0.018705
Pcdh8	0	4.91634	0.14529	0.78705
Gm10561	0	4.91586	0.33968	0.615827
Echs1	2.0814e-05	4.91561	0.583756	0.283453
Pcdh17	1.30949e-06	4.91549	0.11836	0.820863
Rps20	0	4.91515	1.19469	0.0568345
Nme1	0	4.91501	0.710133	0.257554
Pak3	0	4.91464	0.167526	0.748201
Mt2	0	4.9146	0.904894	0.220144
Imp3	0	4.9145	0.352174	0.507914
S100a1	0	4.91395	0.643697	0.364029
Rpl19	0	4.91287	1.27677	0.0201439
Myeov2	0.000211144	4.91254	0.73476	0.186331
Dpm3	0.000326428	4.91238	0.479656	0.373381
Ngfrap1	0	4.91233	0.713188	0.243885
Ckap5	1.04108e-06	4.91172	0.35017	0.523022
Skp1a	0.00200812	4.91168	0.58441	0.276259
C130071C03Rik	0	4.91162	0.301095	0.577698
Impdh2	0	4.91149	0.456573	0.446763
Sema6a	0	4.911	0.207272	0.707194
Notum	0	4.91043	0.177739	0.808633
Phb2	0	4.90994	0.606113	0.302158
Exosc5	0.00164339	4.90925	0.255961	0.616547
Tst	0	4.90849	0.517764	0.385612
Rpl37a	0	4.90794	1.32116	0.023741
Nuf2	0	4.90782	0.166743	0.753957
Nbl1	0	4.90687	0.15281	0.795683
Pdlim4	0	4.90664	0.633218	0.292806
Srp14	1.14146e-05	4.90662	0.708382	0.2
Snrpe	0	4.90657	0.817391	0.200719
Cd9	0	4.90648	0.943419	0.154676
Pebp1	0	4.90635	1.09235	0.0618705
Akirin2	0	4.90623	0.3616	0.494964
Tril	0	4.90577	0.121431	0.835252
Ntm	0	4.90324	0.450465	0.460432
Psph	0	4.90274	0.746866	0.184892
Vit	0	4.90263	0.29363	0.596403
Sec61g	0	4.90199	0.909785	0.117986
Sparc	0	4.90191	0.821412	0.241007
Uba52	0	4.90178	0.478586	0.432374
Rps27l	0	4.90173	0.808924	0.184173
Cspg5	0	4.90146	1.01064	0.166187
Rpl34	0	4.90138	1.24477	0.0323741
Csrp1	0	4.9009	0.658845	0.286331
Ppdpf	9.56492e-06	4.90073	0.681739	0.222302
Sepw1	2.25338e-06	4.90069	1.13191	0.0395683
Scp2	0	4.89925	0.791756	0.144604
Glud1	0	4.89909	0.769863	0.173381
Rps12-ps3	0	4.89899	0.276204	0.621583
Rpl27-ps3	0	4.89817	0.215799	0.673381
Ccdc80	0	4.89694	0.306023	0.615827
Aqp4	0	4.89651	0.218751	0.733813
Pfdn5	0	4.89623	0.938995	0.0956835
Thrsp	0	4.8962	0.163183	0.810791
Ndufa6	0.00183183	4.89607	0.722016	0.18777
Hnrnpa1	0	4.89598	0.802474	0.263309
Pfdn2	0	4.89579	0.523576	0.347482
Lix1	0	4.89492	0.251726	0.659712
Rabl2	0.0025961	4.8947	0.140926	0.771942
Add3	0	4.89433	0.28457	0.615108
Ddt	0	4.89406	0.500614	0.366906
Ppia	8.36395e-07	4.89395	1.41083	0.0115108
Coro1c	0	4.89362	0.182899	0.716547
Nedd8	0	4.8935	0.860927	0.132374
Mien1	0.000496967	4.89298	0.472397	0.376978
Trmt112	0	4.89249	0.5455	0.32518
Phpt1	0.000130368	4.8922	0.60958	0.268345
Rps11	0	4.89216	1.27887	0.0330935
Sec22b	0.000355025	4.89185	0.304356	0.546763
Lsamp	0	4.89167	0.474555	0.431655
Tyrobp	0	4.89134	0.061715	0.915108
Lima1	0	4.89087	0.198264	0.71223
Cst3	0	4.89007	1.58297	0.0028777
Catip	0	4.88943	0.0243543	0.965468
Cenpf	0	4.88878	0.178212	0.779856
Arhgdib	7.02611e-05	4.88872	0.0160355	0.97554
Cab39l	9.65619e-05	4.88868	0.0598728	0.896403
Ywhae	3.39029e-07	4.88849	1.19826	0.0352518
Smpdl3a	0	4.88845	0.418103	0.493525
Cdkal1	0.00395838	4.88812	0.114536	0.815108
Shfm1	0	4.88804	0.912296	0.132374
C1qb	0	4.88704	0.0863696	0.882734
Ccnd1	0	4.88694	0.186981	0.733813
Cox6c	7.56561e-06	4.88519	1.09459	0.052518
Cthrc1	0	4.88446	0.138891	0.81223
Prss56	0	4.88348	0.142118	0.864029
Mrpl24	8.70245e-06	4.88333	0.357972	0.486331
Csrp2	0	4.88332	0.179687	0.735252
Ranbp1	0	4.88285	0.84685	0.192806
Bola1	0	4.88145	0.283653	0.584892
Atp1b1	0	4.88125	0.716575	0.26259
Rpl37	0	4.88025	1.28597	0.0230216
Spon1	0	4.88015	0.137016	0.814388
Ly86	3.24009e-06	4.8801	0.0172291	0.97554
Pon2	0	4.87953	0.47656	0.416547
Atp5o	0	4.87941	0.902849	0.119424
Hipk1	9.94584e-05	4.87926	0.0955444	0.846763
Ttyh1	0	4.87921	0.884621	0.130216
Erlec1	0	4.8788	0.246189	0.641007
Wdr83os	0	4.87842	0.395832	0.459712
Atp5k	0.00016094	4.87833	0.745494	0.184892
Rplp1	0	4.878	1.35416	0.0201439
Gnb2l1	0	4.87761	0.900172	0.166187
Tomm7	1.2429e-06	4.87741	0.859995	0.123022
Atp5j2	1.0769e-06	4.87708	0.95041	0.0971223
Sparcl1	0	4.8756	0.634225	0.436691
Asah1	0	4.87524	0.278224	0.598561
Tbca	0	4.87524	0.764314	0.190647
Prnp	0	4.87469	0.852175	0.245324
Glul	0	4.87426	1.10241	0.0935252
Ndufa4	7.61264e-07	4.87416	1.06374	0.0561151
Mrps6	0.0026287	4.87365	0.284958	0.579856
Dynll2	4.99332e-06	4.87341	0.33429	0.528058
Ran	0	4.87291	0.955879	0.143165
Gm9843	0	4.87253	0.331912	0.52446
Tceb2	0	4.87242	1.0049	0.0827338
Gm3764	0	4.87204	0.835994	0.157554
2700094K13Rik	0	4.87049	0.579551	0.391367
Me3	0	4.87034	0.0305439	0.955396
Mpc1	0	4.86967	0.753184	0.161151
Naaa	0	4.86962	0.241777	0.696403
Mrps36	0.00227973	4.86953	0.413176	0.43741
Naca	0	4.86945	1.0938	0.0748201
Dlx2	0	4.86935	0.178754	0.758273
Olig2	0	4.86893	0.123142	0.835252
Fut9	4.21024e-06	4.86814	0.117885	0.816547
Rps3a1	0	4.86612	1.23536	0.0453237
Angptl4	0	4.86589	0.0754867	0.893525
Hdc	6.96948e-05	4.86567	0.0127007	0.98705
Mrpl11	0	4.86551	0.392824	0.451079
Mdh2	0	4.86533	0.746138	0.194964
Pkm	0	4.86478	0.999787	0.0964029
Cdkn2d	0	4.8644	0.196576	0.705036
Gnl3l	0.0152502	4.8642	0.0744491	0.870504
Rpl14	0	4.86394	1.30766	0.0230216
Hmga1	9.90057e-05	4.86363	0.0480042	0.922302
Ppp1r14b	0	4.86359	0.527898	0.392086
Sf3b6	5.59463e-07	4.86292	0.771004	0.16259
Cdc42ep4	7.97133e-05	4.86281	0.283122	0.589928
Gm10020	0	4.8624	0.092289	0.851079
Igfbpl1	0	4.86164	0.217122	0.730935
Sh3pxd2b	0	4.86153	0.115583	0.822302
Hes5	0	4.86139	0.70129	0.298561
Btf3	0	4.86097	1.07715	0.0647482
Hexb	0	4.86071	0.167924	0.764029
Yaf2	0.000167863	4.85783	0.366908	0.483453
Hspd1	0	4.85731	0.599894	0.325899
Nabp2	1.06115e-06	4.85675	0.446292	0.408633
Anapc11	0.00135464	4.85658	0.717697	0.196403
Sap30	0	4.85644	0.351231	0.52518
Ybx1	0	4.85609	1.13429	0.0820144
Hcfc1r1	0	4.85573	0.462792	0.405036
Bex4	0	4.85484	0.471319	0.407914
Grpel1	0	4.85426	0.38402	0.460432
Txn2	0.000181071	4.85406	0.54446	0.321583
Wipi1	0	4.85389	0.193204	0.727338
D8Ertd738e	0.0260385	4.85369	0.726029	0.183453
Cdc37	0	4.85323	0.455045	0.407914
Chst1	0	4.85317	0.19309	0.754676
Egr1	0	4.85251	0.156426	0.799281
Gm10076	0	4.85246	0.301105	0.617266
Clu	0	4.8523	0.940772	0.243885
Rgs10	6.09778e-05	4.85198	0.0416313	0.928777
Rps17	0	4.85151	1.24098	0.0345324
Gfap	0	4.85136	0.255817	0.741007
Mgst1	0	4.851	0.487058	0.433094
4930523C07Rik	0	4.85084	0.0575196	0.914388
Bud31	0	4.85053	0.470383	0.389209
Ndufb10	0.0136539	4.84906	0.688571	0.210072
Fdx1	0.00214509	4.84865	0.255758	0.61295
3110035E14Rik	0.000142438	4.84808	0.0148879	0.97554
Rpl3	0	4.84766	1.30317	0.0230216
Stmn3	0	4.84745	0.448562	0.441727
Helt	0	4.84722	0.0373518	0.945324
Prss23	0	4.84707	0.0641548	0.897122
Qk	0	4.84705	0.796278	0.157554
Rps8	0	4.84675	1.36417	0.0215827
S100a16	0	4.84669	0.773468	0.264029
Hint1	0	4.84632	1.04973	0.0755396
Stom	0	4.84609	0.0347614	0.946043
Cox5b	1.83728e-06	4.84589	0.895555	0.118705
Chd7	0	4.84495	0.298642	0.578417
C1qc	0	4.84479	0.079934	0.892086
Ncan	0	4.84424	0.532225	0.379856
1500015O10Rik	0	4.84418	0.082869	0.892086
Chchd10	0	4.84375	0.473609	0.490647
Lrfn4	1.27626e-06	4.84353	0.0774186	0.866187
Psma5	0	4.84334	0.622325	0.27482
Pcdh15	0	4.84199	0.0334982	0.95036
Mrpl28	0	4.84109	0.528366	0.342446
Atp1a2	0	4.84098	0.948884	0.163309
Pomp	0	4.84091	0.748615	0.190647
Luzp2	0	4.84008	0.507711	0.464748
Khdrbs1	0	4.83944	0.462634	0.442446
Cdk6	0	4.83868	0.175864	0.738849
Crym	0	4.83843	0.387002	0.693525
H2afj	0.0228015	4.83838	0.483927	0.369065
Tubb4b	0	4.8383	0.733355	0.223022
Tomm5	1.7551e-05	4.83665	0.459577	0.385612
Rpl4	0	4.83424	1.18546	0.057554
Tsc22d3	0	4.83419	0.430817	0.480576
Dek	0	4.83411	0.617016	0.332374
Usmg5	0	4.83182	0.841513	0.143165
Timp3	0	4.83172	0.476263	0.46259
Rps16	0	4.83134	1.29405	0.0294964
Gm2a	0	4.83086	0.365443	0.533813
Aldh2	0	4.83075	0.525841	0.343165
Cldn11	0.0191568	4.83055	0.0332216	0.953237
Ncald	0	4.83025	0.151302	0.77482
Stk17b	0	4.82954	0.0793768	0.886331
Eef1a1	0	4.82868	1.45327	0.0136691
H1f0	0	4.82843	0.757601	0.234532
Mrps14	0.00132086	4.82789	0.678252	0.208633
Sp5	0.00030512	4.82772	0.0703699	0.901439
Bloc1s1	0	4.82652	0.330291	0.541007
Anapc13	9.91661e-07	4.82649	0.602284	0.28705
Stmn1	0	4.82564	1.06388	0.139568
Jmjd1c	2.08035e-05	4.82526	0.168115	0.744604
Tagln3	0	4.8249	0.229495	0.692086
Fcrls	0	4.82446	0.0320292	0.952518
Btbd17	0	4.8243	0.300158	0.622302
Slc6a11	0	4.82298	0.283291	0.643885
Dpysl4	0.000519416	4.82268	0.144118	0.771223
Naa25	0	4.82191	0.0653059	0.876978
Rhcg	0	4.82092	0.139805	0.810791
Hsd17b10	0.000571179	4.81944	0.580863	0.289209
Camk2d	0	4.81897	0.281613	0.610072
Neo1	7.44098e-06	4.8188	0.115925	0.820863
Snw1	0	4.81665	0.451108	0.405755
Ascl1	1.38507e-05	4.81627	0.298938	0.639568
Olig1	0	4.81567	0.128148	0.844604
Dhcr7	0	4.81353	0.16558	0.741007
Mapt	0	4.81306	0.365803	0.533813
Nfia	8.17258e-07	4.81264	0.710973	0.217986
Tmem164	0	4.81248	0.0919429	0.866906
Cox17	0.000837626	4.81242	0.419434	0.435252
Uqcrq	1.55491e-05	4.81238	0.855225	0.131655
1810037I17Rik	0	4.81211	0.941061	0.0877698
Tspo	0	4.81194	0.197773	0.728058
Stra13	9.86247e-05	4.81191	0.431194	0.421583
Cmtm8	0	4.81138	0.0375559	0.928058
Calm3	1.09528e-06	4.81132	0.796019	0.152518
Rps29	0	4.81018	1.33773	0.018705
Pnrc2	5.60035e-06	4.81017	0.333013	0.532374
Rpl11	0	4.81015	1.29032	0.028777
Rangrf	0.000173283	4.81008	0.182546	0.710072
Hist1h1c	9.91351e-07	4.81002	0.170903	0.755396
Mrpl12	0	4.80878	0.423745	0.443165
4933434E20Rik	7.59966e-07	4.80828	0.342409	0.529496
Id1	0.000137903	4.80801	0.232176	0.693525
Fbxo32	0.000246567	4.80773	0.0249061	0.956835
Gm10605	1.78235e-05	4.80769	0.0322003	0.955396
5730409E04Rik	0.00181224	4.80766	0.0367652	0.943165
Egfr	0	4.80715	0.103276	0.86259
Dtna	0	4.8069	0.544832	0.409353
Lamtor4	0.000289194	4.80649	0.403658	0.451799
Enho	0	4.80569	0.52147	0.381295
Ppp1r11	0	4.80549	0.38403	0.469784
Ass1	0	4.80533	0.209615	0.760432
Umps	0	4.80526	0.135533	0.767626
Slc27a1	0	4.80507	0.39384	0.499281
Fjx1	0	4.80448	0.471986	0.431655
Slc7a10	0	4.80408	0.287984	0.657554
Stub1	9.55787e-06	4.80356	0.594327	0.282734
Pdrg1	0.0763265	4.80325	0.285922	0.578417
Sqle	0	4.80243	0.355578	0.52518
Bex1	0	4.80199	0.315913	0.582014
Emp2	0	4.80141	0.399752	0.547482
Emp1	6.34516e-05	4.80098	0.0382802	0.938129
S100a6	0	4.80094	0.682255	0.351079
Mrpl18	0	4.80084	0.469488	0.406475
Kti12	0	4.80056	0.103119	0.813669
Midn	0	4.80031	0.224511	0.655396
Grcc10	0.00380304	4.79899	0.40393	0.448921
Prdx2	0	4.79888	1.11093	0.0611511
Snrpg	0	4.79884	0.805634	0.205036
Rab26os	0.0206832	4.79876	0.104038	0.836691
Nsg2	0	4.79865	0.175281	0.75036
Scg3	0	4.79857	0.670148	0.288489
Rhoa	0.000164084	4.79832	0.761027	0.153957
Dpcd	6.32077e-05	4.79788	0.229374	0.655396
Ptgds	7.59577e-06	4.79757	0.141858	0.811511
Miip	0	4.79692	0.102979	0.823741
Eif3f	0	4.79552	0.899291	0.140288
Snrpf	0	4.79508	0.775635	0.217986
Chmp2a	3.13642e-06	4.79507	0.57063	0.292086
Ncor2	0	4.79483	0.0987482	0.831655
Nacc2	0	4.79458	0.236916	0.659712
Cldn10	0	4.79395	0.591272	0.430216
Txn1	0	4.79362	0.83461	0.167626
Fkbp9	5.74568e-05	4.79219	0.184598	0.727338
Rfk	0.0279339	4.79111	0.168341	0.728058
Trappc4	0	4.79088	0.471296	0.389928
Per3	0	4.79084	0.293162	0.634532
Zc3h7a	0.0442393	4.78973	0.112215	0.818705
Selm	0	4.78928	0.402296	0.518705
Rpl13-ps3	0	4.78894	0.178438	0.72518
Fhad1	9.02042e-05	4.78882	0.0221045	0.967626
Mcm4	0	4.78723	0.157974	0.759712
Kctd1	2.98493e-06	4.78509	0.0598841	0.905036
Plekha6	0.000321581	4.78345	0.0209123	0.953957
Hist1h2bc	0	4.78292	0.632662	0.339568
Ntrk2	0	4.78214	0.964179	0.156115
Pla2g7	0	4.78106	0.325081	0.656115
Rgs20	0	4.78037	0.358906	0.52518
Sbk1	0	4.78037	0.172145	0.730935
Cadm2	0	4.77941	0.250658	0.658993
Anapc16	0.0116483	4.77933	0.414362	0.435252
Gm3550	0	4.77918	0.0305132	0.941727
Cd81	0	4.77853	1.15093	0.0374101
EYFP	0	4.7784	0.255811	0.719424
Dnajb2	0	4.77831	0.227615	0.682014
Clip3	0.000624267	4.77811	0.41437	0.438129
Lamtor2	1.68221e-05	4.7775	0.534079	0.318705
Mlc1	0	4.77709	0.791235	0.21295
Etv5	0	4.77689	0.124948	0.802878
Cdk5r1	0	4.77675	0.142106	0.779856
Clta	0	4.77645	0.724929	0.200719
Cep89	0	4.77613	0.0886617	0.853237
Rpl13a	0	4.776	1.41412	0.0143885
Dnajc15	0.000499897	4.77581	0.362127	0.499281
Pef1	0.0682016	4.77572	0.204392	0.682734
Bop1	0	4.77572	0.122142	0.78705
Sybu	5.77749e-07	4.77445	0.168814	0.748201
Anxa2	0	4.77319	0.214712	0.709353
Specc1	1.5647e-06	4.77231	0.148475	0.764748
Sf3b5	0	4.77222	0.541521	0.330216
Zfp36l2	0	4.77219	0.391351	0.495683
Gm10036	0	4.77183	0.135861	0.786331
Ldha	0	4.77182	0.594741	0.373381
Cfl1	0	4.77166	1.19476	0.0395683
Slc9a3r1	0	4.77166	0.539532	0.367626
Adarb2	0.0257157	4.77143	0.00496215	0.991367
Txndc17	0	4.77063	0.441829	0.411511
Dlx1	0	4.77045	0.127037	0.815827
Sox10	0.000162394	4.76988	0.0104392	0.984892
Bex2	0	4.76847	0.694416	0.258273
Dstn	0.00227775	4.76758	0.795486	0.154676
Scd2	0	4.76701	0.881133	0.130216
Aprt	0	4.76659	0.426022	0.443165
Mt1	0	4.76606	1.12176	0.123022
Tcp11l2	0	4.76585	0.126518	0.819424
Edf1	0.00889398	4.76462	0.771317	0.152518
Lrp1	0	4.7645	0.250947	0.655396
Shroom3	2.44835e-06	4.76448	0.108251	0.820863
Vcan	0	4.76402	0.139782	0.784892
Slco1c1	0	4.76383	0.336848	0.6
Hibadh	0	4.76372	0.438128	0.429496
Cetn2	6.96704e-05	4.76298	0.382275	0.469065
Cox6b1	1.60445e-05	4.76258	1.04805	0.0597122
Slc4a4	0	4.76195	0.237336	0.707194
App	0	4.7611	0.318333	0.547482
Ndufb2	0.0033387	4.75923	0.612865	0.253957
Rps26-ps1	0	4.75839	0.129848	0.781295
Dlgap1	0	4.75836	0.411354	0.510791
Ttll3	0	4.75774	0.0995604	0.865468
Rpl18	0	4.757	1.2148	0.0352518
Grn	3.31071e-06	4.75663	0.194846	0.715108
Sepp1	0	4.75625	0.53483	0.459712
Prkcdbp	0	4.75623	0.490508	0.393525
Ict1	0	4.75617	0.367416	0.495683
Dusp1	0.000751301	4.75497	0.156827	0.764029
Tmem44	5.36698e-06	4.75367	0.0870451	0.846763
Cpxm1	0	4.75365	0.097377	0.85036
Thbs4	0	4.75358	0.212991	0.781295
Tnc	0	4.75356	0.139336	0.807194
Serinc1	5.43714e-05	4.75346	0.455286	0.401439
Pbdc1	0	4.75337	0.308974	0.559712
Rcor2	0	4.75266	0.131317	0.794964
Slc6a6	0	4.75232	0.102937	0.842446
Nxt2	0	4.75224	0.234392	0.655396
Abcb9	0	4.75184	0.127776	0.81295
Hbb-bs	0	4.75106	0.329148	0.603597
Gm13830	3.59567e-05	4.74996	0.0624476	0.907914
Polr2j	0	4.74994	0.469103	0.397842
Nde1	0	4.74947	0.34699	0.531655
Slc38a1	2.66883e-05	4.74862	0.219186	0.677698
Pole4	0.000287615	4.74751	0.347136	0.514388
Pnkd	0.0517672	4.74751	0.395828	0.459712
Cks2	0	4.74726	0.256611	0.707194
Hprt	0	4.74701	0.116555	0.796403
Pabpc1	0	4.74569	0.681996	0.281295
Tmem189	0.0287365	4.74394	0.0618563	0.896403
Ndufa8	0.00461385	4.7438	0.586939	0.274101
Gapdh	0	4.7438	1.3137	0.0151079
Gm10073	0	4.74348	0.24139	0.699281
Sbds	3.81735e-06	4.74296	0.346083	0.510072
Bmyc	0	4.74291	0.34611	0.520863
Itm2b	0	4.74207	1.21067	0.0273381
Dgcr6	1.91496e-06	4.74156	0.517382	0.338129
Rpl22l1	0	4.74127	1.07581	0.0697842
Hspa1a	0.0069505	4.74125	0.0425755	0.951079
Abhd12	0	4.73994	0.336277	0.533813
Aes	0	4.73977	0.47038	0.405755
Ap2s1	0	4.73934	0.557856	0.316547
Abca1	0	4.73892	0.202665	0.727338
Nhp2	0	4.73869	0.372494	0.498561
Spef1	6.2588e-05	4.73846	0.0370076	0.939568
Fth1	0	4.73754	1.34087	0.00719424
Myl12a	0	4.7369	0.493911	0.384173
1810026J23Rik	0.0174214	4.73637	0.141776	0.767626
Srm	0	4.73564	0.273305	0.607914
Hba-a1	0	4.73537	0.141714	0.805036
Akr1a1	1.65299e-06	4.7353	0.77105	0.169784
Rsph1	0	4.73466	0.0659872	0.917266
Pten	6.08324e-06	4.73465	0.163482	0.741727
Nkain4	0	4.73381	0.67335	0.302878
F3	0	4.73377	0.410083	0.535252
Naa10	0	4.73361	0.25621	0.606475
Slc1a3	0	4.73272	1.14465	0.071223
Chic2	0	4.73251	0.42044	0.443885
Gabrb1	0	4.73154	0.278118	0.671942
Hist1h4h	0	4.73095	0.0500039	0.934532
Ugp2	0	4.72849	0.459407	0.41295
Tomm20	0	4.72846	0.695627	0.238849
Cyp51	0	4.72734	0.281406	0.597842
Bola3	0.000549203	4.72679	0.339574	0.517266
Bcan	0	4.72659	0.633735	0.371942
Ubb	4.90996e-05	4.7254	1.41893	0.0107914
Ndufa12	0.000283626	4.72486	0.812734	0.153957
Ralbp1	0.000344402	4.7237	0.364393	0.496403
Epha5	0	4.72219	0.39571	0.510791
Prpf8	0.00117669	4.72216	0.14729	0.756835
Dpysl3	0	4.72197	0.265033	0.643885
Arl3	4.39204e-05	4.72185	0.71296	0.192086
Zeb1	0	4.72092	0.273786	0.605036
Mrpl41	0.00250862	4.72041	0.427268	0.419424
Rpl36al	0	4.72035	0.763483	0.223022
Sod1	0.0141781	4.72009	0.304147	0.559712
Tmem242	0.0150437	4.71713	0.304143	0.556115
Fxyd1	0	4.71677	0.714626	0.380576
Sumo3	0	4.71643	0.448653	0.421583
Hmgcs1	0	4.71572	0.644471	0.291367
Oat	0	4.71461	0.67205	0.231655
Tmem261	0	4.71433	0.329482	0.528058
Pim3	0.000202938	4.71427	0.133294	0.793525
Dut	0	4.71423	0.414684	0.528058
Fam13c	0	4.71403	0.206437	0.717986
Siva1	0	4.71289	0.390939	0.52518
1700007K13Rik	0	4.71274	0.0363735	0.954676
Rtn1	0	4.71242	0.89753	0.142446
Ccdc146	0.0849283	4.71228	0.0148441	0.980576
Arhgap5	0	4.71165	0.509369	0.358273
6330403K07Rik	0	4.71138	0.816128	0.177698
D10Jhu81e	0	4.71097	0.361037	0.504317
Sox9	0	4.71059	0.749719	0.179137
Adhfe1	0	4.70913	0.280068	0.653237
Polr2i	0	4.70899	0.454378	0.410791
Ube2w	0.00902667	4.70894	0.152517	0.753957
Rps18-ps3	0	4.70867	0.0750846	0.882014
Uck1	0.184013	4.70858	0.146334	0.764029
Ndufa2	0.00252954	4.70625	0.933408	0.0834532
Uqcr10	0.0100161	4.70516	0.843555	0.128058
Adh5	0	4.705	0.57027	0.31295
Rpl10-ps3	0	4.70438	0.211187	0.690647
Rap2b	0	4.70146	0.149586	0.766187
Gstm1	0	4.70102	0.930308	0.189209
Dag1	0	4.6997	0.298164	0.581295
Fkbp3	0	4.69951	0.79351	0.192086
Chmp2b	0.000263192	4.6995	0.21431	0.677698
Msmo1	0	4.69945	0.542412	0.356835
B2m	0	4.69859	0.239218	0.672662
Ssbp3	0.000259305	4.69754	0.304307	0.574101
Chmp4b	0	4.69715	0.599035	0.284892
Map1lc3a	0	4.69709	0.56926	0.304317
Dtd1	0.00668	4.69627	0.153538	0.759712
Atp5b	0	4.69609	1.04558	0.076259
Plxdc2	1.11092e-05	4.69486	0.0336031	0.94964
Ctsl	0	4.69468	0.651268	0.261871
Rpl6l	0	4.69264	0.269562	0.622302
Gpc6	0.00110908	4.68943	0.181683	0.725899
Ptn	0	4.68896	1.35754	0.0302158
Itgb8	0.000279714	4.68888	0.194061	0.704317
Mgll	0	4.68856	0.306386	0.651079
Eif1	0.0090844	4.68821	1.30868	0.0122302
Gm6563	0	4.6878	0.0651929	0.88777
Gm6133	0	4.6875	0.0997683	0.836691
Atp6ap2	0.000460384	4.68733	0.252354	0.615827
Acin1	0	4.68723	0.394002	0.489209
Lpcat3	0	4.6865	0.156755	0.767626
Klf3	0	4.6855	0.216114	0.685612
Calm1	0	4.68467	1.0651	0.0640288
Miat	0	4.6846	0.113503	0.820863
Atp6ap1l	0.000207232	4.68445	0.0179366	0.973381
C1qbp	0	4.68409	0.473822	0.41295
Tm4sf1	0.000577237	4.68386	0.020041	0.977698
Mobp	0.0292881	4.68379	0.0284678	0.960432
Slc25a18	0	4.68269	0.111388	0.851079
Dbp	0	4.68191	0.300734	0.630935
Pex6	0.0977719	4.68147	0.136765	0.779856
Fhl1	8.27354e-05	4.6806	0.378925	0.494245
Hspb6	0.0206196	4.68018	0.123244	0.804317
Sat1	0	4.67973	0.527612	0.421583
Fam3c	3.99328e-07	4.67848	0.191555	0.702158
Sfrp1	0.000162051	4.67847	0.797808	0.197122
Ralgds	0	4.67833	0.14855	0.779137
1110017D15Rik	0	4.67746	0.0461872	0.938129
Nsg1	0	4.67718	0.407452	0.476978
Ndufb11	0.103975	4.67711	0.807277	0.133813
Notch2	2.32478e-06	4.67632	0.269598	0.666906
Mpp1	1.32453e-06	4.67583	0.0577748	0.905755
Nudt9	0	4.67573	0.35366	0.516547
Mcm6	0	4.67549	0.228103	0.696403
Emc1	0.00479671	4.67522	0.0942318	0.85036
Hmgb1	0	4.67471	1.15179	0.0467626
Snrpd3	0	4.67276	0.603953	0.295683
Malat1	0	4.67227	1.8804	0.00359712
Pcdh10	0	4.67023	0.325613	0.552518
Cycs	0	4.67015	0.587781	0.319424
Ier2	0	4.66927	0.218228	0.694245
Ndufb3	0.00220018	4.66899	0.560942	0.3
Hif3a	0.000261485	4.66892	0.0268194	0.956115
Hypk	0	4.66875	0.326086	0.536691
Dkk3	0	4.66811	0.510845	0.45036
Dhrs3	2.45006e-06	4.66786	0.0335393	0.946763
Ndufa3	0.000460779	4.66767	0.773539	0.14964
Psmb5	0	4.66745	0.720667	0.211511
Ubl5	0.000345536	4.6666	0.927531	0.0877698
C1qa	0	4.66653	0.0698031	0.904317
Atp5g3	0	4.66617	0.714647	0.215827
Itga2b	0.0011661	4.66491	0.0081531	0.98705
Dbi	0	4.66484	1.56857	0.00503597
Snhg12	0	4.66455	0.133632	0.779137
Dusp3	4.28476e-06	4.66264	0.0839742	0.874101
Egln3	0	4.66247	0.139217	0.798561
Dzip3	0	4.66223	0.185191	0.706475
Prdx6	0	4.66131	1.2104	0.0316547
Mfge8	0	4.66074	1.03355	0.0676259
Gpm6a	0	4.66026	0.707273	0.230935
Bub3	0	4.66015	0.434303	0.443165
BC034090	0.00238186	4.66007	0.0301852	0.952518
Lmf2	0.000482977	4.6598	0.0856033	0.856115
Gpx1	0	4.65927	0.353961	0.505755
Mgat5b	2.37594e-06	4.6592	0.0239995	0.946763
Tmem35	0	4.65887	0.0702397	0.871223
Rad21	0	4.65819	0.285544	0.586331
Spred1	5.24677e-07	4.65807	0.270573	0.614388
Cpe	0	4.65699	1.31682	0.0503597
Polr2e	0	4.65693	0.459364	0.396403
Rab3c	1.30513e-06	4.65679	0.0351274	0.929496
Gpm6b	0	4.65648	1.22072	0.0194245
Psap	0	4.65582	0.998369	0.0625899
Pbxip1	0	4.65539	0.364086	0.556115
Klf9	0	4.65528	0.435881	0.521583
Atp5h	4.96313e-06	4.65525	1.01642	0.0733813
Zbtb12	0	4.65509	0.136935	0.767626
Lgmn	0	4.65498	0.297477	0.590647
2410015M20Rik	0.00523393	4.65471	0.624794	0.247482
Tspan7	0	4.65456	0.954423	0.139568
Myl9	0	4.65405	0.244316	0.677698
Dbn1	0	4.65219	0.366271	0.526619
Mier1	0.000366944	4.65201	0.264043	0.61295
Arl4a	4.12158e-06	4.6514	0.198471	0.696403
Rnaset2b	0	4.65055	0.270875	0.628777
Mest	0	4.65025	0.302037	0.635252
Psma7	0	4.64835	0.800682	0.183453
Ubald2	0	4.64817	0.473592	0.413669
Atp6v0d1	0.00425441	4.64801	0.417355	0.432374
Ccdc71l	0.0511769	4.64781	0.0320311	0.941727
Lrp8	0	4.64727	0.125613	0.798561
Pfkl	0	4.64561	0.196994	0.690647
Mif4gd	0	4.64443	0.209715	0.705036
Zfp367	0	4.64374	0.071945	0.879856
Fbln7	0.000146453	4.6437	0.0185746	0.971942
Nrxn3	0	4.64339	0.11472	0.830216
Npm1	0	4.64325	0.962082	0.145324
Akt1s1	0.00334762	4.64276	0.325393	0.530935
Uqcrfs1	0.000150494	4.64165	0.658582	0.236691
Rbp1	0.0024829	4.64162	0.680388	0.309353
Mxra7	0.000772778	4.64137	0.0591446	0.910791
Serinc3	0	4.63972	0.222776	0.681295
Zfp36	0	4.63963	0.054241	0.923741
Ppp1r1a	0	4.63868	0.462338	0.429496
Dffb	0.00268022	4.63833	0.0279922	0.948201
Dhrs1	0	4.63684	0.471704	0.397122
Ccng2	0	4.63669	0.127133	0.790647
1500009C09Rik	0	4.63644	0.348732	0.538849
Timp2	0	4.63628	0.236772	0.666187
Crip2	2.73827e-07	4.6361	0.781445	0.148201
Itgb1	0	4.63436	0.238023	0.63741
Gins2	0	4.63434	0.15726	0.761151
Lmna	0.000108389	4.63384	0.0676675	0.898561
Tmx3	0.000516094	4.63373	0.147445	0.766187
Erh	0	4.63276	1.04604	0.0913669
Psmb2	0	4.63253	0.779291	0.176259
1110008P14Rik	0.0141013	4.63148	0.176278	0.72446
B9d1	5.06048e-05	4.63125	0.308778	0.552518
Mcm7	0	4.63118	0.29723	0.617986
Plekhb1	0	4.63062	0.261432	0.681295
Ndufa1	0.00198669	4.62929	0.547679	0.314388
Nkain2	4.70073e-06	4.62919	0.0594197	0.910072
Pigz	0.144755	4.62918	0.0154155	0.977698
2010107E04Rik	2.85963e-05	4.6283	0.898918	0.111511
Hist3h2a	0	4.6278	0.402861	0.474101
Hepacam	0	4.6278	0.48689	0.453237
Mmd2	0	4.62743	0.86642	0.151079
Vps72	0	4.62733	0.325808	0.543885
Atp1b2	0	4.62673	0.570689	0.37554
Cox4i2	0	4.62659	0.0933995	0.877698
Wsb1	0.00532488	4.6262	0.316835	0.552518
Terf1	0	4.62564	0.109711	0.81223
Slc25a33	0	4.62562	0.151595	0.78705
Stmn4	0	4.62557	0.140805	0.789928
Islr2	0	4.62518	0.0715907	0.88777
Fars2	0	4.62425	0.307437	0.586331
Dok5	0	4.62351	0.216	0.698561
Wfdc2	9.88728e-05	4.62299	0.0181099	0.964748
Cox7c	7.55469e-05	4.62236	1.13631	0.0446043
Hsbp1	2.47368e-06	4.62227	0.920192	0.0820144
Cnn3	1.15258e-05	4.62167	0.947086	0.0920863
Zfp189	0.0519456	4.62147	0.0279826	0.952518
Efcab10	9.3696e-07	4.62083	0.01573	0.980576
Cox7b	7.35065e-07	4.62074	0.805708	0.156115
1810043H04Rik	0.00221493	4.62052	0.305394	0.553957
Wnt7b	0	4.62029	0.168228	0.748201
Fkbp1a	0	4.62019	0.750766	0.18705
Kansl1l	0.0291073	4.61987	0.0575897	0.905036
Apbb1ip	0.00100789	4.61982	0.0103363	0.984173
Ifngr1	7.16071e-07	4.61976	0.124006	0.815108
Ung	0	4.61939	0.147608	0.791367
Sept11	0	4.61691	0.327814	0.539568
Gpr108	0.000735348	4.61684	0.0879662	0.864748
Ank3	0	4.61668	0.0490398	0.910072
Sfxn5	0	4.61652	0.474232	0.486331
Rab4a	0.0031284	4.61384	0.138684	0.781295
Rpa2	0	4.61217	0.315789	0.571942
Zfp553	0	4.61161	0.147331	0.751799
Gria2	0	4.61112	0.219777	0.680576
Mrpl27	0.00932634	4.60928	0.398933	0.444604
Fbxo2	0	4.60892	0.547502	0.452518
Dph3	0	4.60852	0.307702	0.55036
Sox11	0	4.6083	0.642732	0.371223
Fam195a	0.00528851	4.60762	0.116639	0.825899
Alkbh2	0	4.60743	0.0581618	0.897842
Fam171b	0	4.6069	0.627074	0.277698
Slc25a46	1.52804e-05	4.60574	0.155485	0.746763
Akr7a5	0.00503925	4.60526	0.295846	0.566187
Uqcc2	0	4.60511	0.584253	0.295683
Lysmd2	0	4.60447	0.214237	0.705755
Cct7	0	4.60391	0.610402	0.320144
Pax6	0	4.6038	0.48663	0.440288
Tob1	2.52942e-06	4.60378	0.309686	0.564748
Psip1	0	4.60354	0.708171	0.247482
Triobp	0	4.60309	0.123159	0.799281
Mt3	0	4.60309	1.31669	0.0453237
Ggh	0	4.60266	0.31179	0.559712
Jun	0	4.60261	0.593279	0.363309
Rnf26	0	4.6026	0.209377	0.685612
Mrpl51	0	4.6025	0.520353	0.338129
Prkcz	0.0776921	4.60231	0.0513624	0.910791
St6galnac5	0	4.60119	0.122467	0.825899
Sox2	0	4.60076	0.807744	0.168345
Rprm	0	4.60053	0.151098	0.758993
Prdx5	3.89055e-07	4.59981	0.658862	0.229496
Ctss	0	4.59968	0.0605196	0.915108
Chd3	0	4.59877	0.257263	0.647482
Abracl	0	4.59725	0.281727	0.643165
Zfhx3	0.000250593	4.59688	0.0815382	0.869065
Nefl	0.0189363	4.59672	0.0110239	0.979856
Cd200	0	4.59625	0.102958	0.841727
Gdf10	9.54909e-07	4.59622	0.0260968	0.96259
Klhl23	1.4554e-06	4.59541	0.0963952	0.834532
Atox1	0.000121997	4.59508	0.562518	0.307194
Nsdhl	0	4.59505	0.2017	0.692086
Fabp7	0	4.59464	1.29761	0.0719424
Htra1	0	4.59423	0.486422	0.5
Bbip1	0.00069594	4.59411	0.566281	0.289209
Dbx2	1.33594e-06	4.59304	0.0960164	0.879137
Gm11744	0.0112212	4.59226	0.0054103	0.992086
Bzw1	0	4.59213	0.506858	0.369784
Ddx54	0	4.59127	0.181236	0.709353
Npas3	0.00827693	4.59097	0.217176	0.676259
Sgip1	0	4.59072	0.196724	0.730216
Akip1	0.0201021	4.59047	0.0643298	0.888489
Dctpp1	0	4.59025	0.381833	0.538129
PISD	0.000597282	4.58989	0.117969	0.806475
Lrp11	0.0316484	4.58985	0.0816144	0.869065
Gramd3	0	4.58978	0.188213	0.74964
Rpl13	0	4.58938	1.40923	0.0122302
Emb	0.00146695	4.58831	0.016554	0.964029
Casp2	0	4.58747	0.095559	0.829496
Mrps21	1.76143e-06	4.58703	0.570226	0.302878
Trappc6a	0.00548977	4.58664	0.193423	0.698561
Spint2	0.00494687	4.58564	0.0281142	0.94964
Arap2	0	4.58514	0.225795	0.705036
Wdr12	0	4.58505	0.130089	0.776978
Myo6	0	4.58449	0.340425	0.567626
A230050P20Rik	0.0590022	4.58329	0.0253699	0.961871
Vps50	0.00904568	4.58234	0.200254	0.688489
Atp5c1	0	4.58106	0.839516	0.153237
Mns1	0	4.57983	0.143384	0.766906
Cmtm5	0	4.57963	0.360143	0.58705
Pantr1	9.8905e-06	4.57776	1.16449	0.0438849
Paqr7	0	4.57773	0.148886	0.799281
Plpp7	2.79587e-06	4.57729	0.0577453	0.915827
Trim9	0	4.57576	0.333097	0.592806
Trim47	0	4.57571	0.0739913	0.893525
Elavl3	0	4.57439	0.304221	0.605036
Anks1	6.41254e-06	4.57419	0.0643189	0.903597
Mrfap1	0	4.57411	0.933967	0.107194
Lamp1	0	4.57205	0.924792	0.0870504
Cfap126	0	4.57094	0.0512485	0.93741
Ppp2r2b	0	4.57051	0.408621	0.480576
Irf2bpl	0	4.56953	0.295808	0.590647
Id4	0	4.56951	0.907208	0.13741
Hbb-bt	0	4.5694	0.096401	0.860432
Mrps28	0	4.56849	0.288266	0.582014
Orai1	0	4.56834	0.140476	0.786331
Hmgcs2	0	4.56795	0.324088	0.640288
Rab3a	0	4.56758	0.167702	0.747482
H3f3a	0	4.56746	1.29842	0.0208633
Tlcd1	0	4.56709	0.160152	0.774101
Il18	0	4.56685	0.397262	0.492806
Tuba1b	0	4.56646	1.00978	0.12518
Uchl1	0	4.56622	0.390948	0.515108
Mrpl21	0	4.56571	0.357087	0.507194
Tnfrsf19	0	4.56542	0.367251	0.558993
Pdpn	0.000803413	4.56522	0.410463	0.457554
Carf	0.00597915	4.56375	0.0543697	0.91295
Dsel	0.0177502	4.56368	0.0248943	0.957554
Gamt	2.94214e-06	4.56244	0.173698	0.740288
Mea1	1.80128e-06	4.56238	0.340827	0.513669
Dis3l	0.000860601	4.56206	0.045586	0.917266
Kcnmb4	0.000142996	4.56185	0.0304011	0.941007
Avl9	3.46663e-05	4.56142	0.13871	0.769784
Rnf5	0.00102308	4.56071	0.49146	0.373381
Mapkapk2	0	4.55971	0.0928667	0.83741
Adrbk2	0	4.55915	0.341541	0.595683
Gm266	0	4.55909	0.191536	0.760432
Ppic	0	4.55905	0.076871	0.864029
Kcnk2	0	4.5587	0.495078	0.419424
Dmrta2	0	4.55838	0.126997	0.807914
Shisa2	1.18167e-06	4.55646	0.250828	0.65036
Cenpm	0	4.55553	0.165065	0.747482
Hnrnpc	0	4.55434	0.757866	0.207914
Tmem138	1.5239e-05	4.55399	0.18764	0.709353
Ssbp4	0	4.55389	0.33963	0.530216
Unc5d	0.0031518	4.55369	0.0217744	0.956115
Cacybp	0	4.55355	0.628564	0.276259
Lyrm4	0	4.5525	0.227258	0.676259
Cby1	0.000468323	4.55209	0.396438	0.457554
Fabp5	1.1303e-05	4.55208	1.04006	0.0827338
Smim11	0.0249077	4.552	0.487178	0.364748
Rgs5	5.96243e-05	4.55121	0.0435982	0.938129
Kcne1l	0	4.55121	0.407217	0.489209
Pllp	0.000708907	4.55053	0.0188567	0.969784
Txnl4a	0	4.55012	0.340756	0.517266
Nrn1l	0.443989	4.54938	0.00478602	0.993525
Epha7	0	4.5491	0.0327624	0.929496
Srsf7	0	4.54886	0.590465	0.356115
Kdm3a	0.000202087	4.54876	0.0917999	0.847482
Atp8a1	0	4.54867	0.0777365	0.884173
2810001G20Rik	0.0012833	4.5486	0.200704	0.694964
Shisa8	0.00143935	4.54839	0.0184868	0.974101
Btg2	0	4.54814	0.396288	0.504317
Zfp451	6.27741e-06	4.54782	0.139853	0.766187
Nhp2l1	0	4.5477	0.682191	0.227338
Mapk4	0	4.54757	0.10302	0.856835
Rap1gap	0	4.54725	0.113621	0.828058
Fzr1	0	4.54716	0.183197	0.715827
Kpna2	0	4.54682	0.123694	0.813669
Grb14	0.000239672	4.54576	0.0335571	0.95036
Prrx1	0	4.54561	0.231306	0.684892
Eif3k	0	4.54464	0.717116	0.22518
Cfap36	5.75025e-06	4.54388	0.345361	0.511511
Ramp1	0	4.54263	0.388514	0.581295
Rexo2	0	4.54234	0.349656	0.502878
Igfbp3	0.000196513	4.54167	0.0145166	0.976259
Cd3eap	0	4.54091	0.137796	0.774101
Sox4	0	4.53924	0.638262	0.389928
Vhl	7.03436e-07	4.53899	0.186418	0.717986
Amfr	3.41763e-05	4.53845	0.31908	0.547482
Rarres2	0	4.53781	0.240201	0.72518
Urah	0	4.53774	0.0693006	0.919424
Birc2	0.000230952	4.53747	0.127566	0.792806
Cnp	0	4.53736	0.340222	0.579137
Slc6a1	0	4.53682	0.340444	0.551799
Lrrc46	0.000474441	4.53581	0.0171826	0.97482
Taf13	0.0041193	4.53472	0.323088	0.544604
Aldoa	0	4.53448	0.960835	0.0834532
Plce1	0.0170026	4.53428	0.141756	0.769065
Cyhr1	8.22088e-08	4.53371	0.344794	0.515827
Il6st	0	4.53307	0.0890025	0.867626
Chchd1	0	4.53286	0.529637	0.343165
Rgma	2.01416e-05	4.53266	0.385847	0.474101
A330048O09Rik	0	4.53236	0.142122	0.801439
Slirp	0	4.53226	0.51178	0.356115
Cbs	0	4.53221	0.412867	0.494964
Ints7	0	4.53123	0.0829483	0.846763
Pnisr	0	4.53038	0.84198	0.118705
Rcl1	0	4.53029	0.0990439	0.830216
Klf4	0	4.5299	0.06516	0.891367
Atl2	1.44811e-06	4.52976	0.115347	0.826619
Hnrnpk	0	4.52896	1.07574	0.0690647
Cox7a2l	0	4.52881	0.809781	0.157554
Mgp	0.049078	4.5286	0.00731375	0.989928
Tnfaip6	4.44506e-06	4.52707	0.0949732	0.847482
Smco4	0	4.52604	0.144966	0.764029
Gsn	0	4.52594	0.14627	0.802878
Mrpl34	0	4.5259	0.451051	0.405036
Phf1	0	4.52512	0.0776136	0.888489
Riiad1	0	4.5241	0.380422	0.576978
Tmem132b	0	4.52401	0.0826579	0.879856
Adgrb2	0.000105671	4.52382	0.113317	0.825899
E2f5	3.6769e-05	4.52379	0.264348	0.611511
Polr2h	0	4.52378	0.272729	0.591367
Nup35	9.3269e-05	4.52356	0.108535	0.815108
Hist1h4i	0	4.5232	0.168639	0.744604
Tgds	0.0016389	4.52185	0.046281	0.917986
Pcna	0	4.52181	0.357842	0.561151
Gtpbp4	0	4.52176	0.216492	0.660432
Itgb5	0	4.52155	0.226646	0.689209
Brk1	0.232785	4.52133	0.695843	0.202878
Ccdc40	0.0360505	4.52101	0.0300624	0.95036
Mcm3	0	4.52092	0.199228	0.72446
Aebp1	0.00269705	4.52079	0.0175386	0.97554
Cnnm3	0.00183025	4.52003	0.0719091	0.879856
Opa3	0	4.51935	0.152558	0.75036
Yars2	0	4.51905	0.0967269	0.833094
Ccdc47	0.00163747	4.51896	0.225465	0.656115
Zzef1	0.0010708	4.51843	0.0694017	0.882734
Raly	0	4.51819	0.589184	0.318705
Snx3	2.37425e-05	4.51773	0.812321	0.133813
Car14	0	4.51536	0.0388037	0.930216
Tprgl	0	4.51492	0.55341	0.316547
Bcl2	0	4.51466	0.476981	0.41295
Donson	0	4.51441	0.0536247	0.902158
Mro	0	4.51344	0.19405	0.747482
Serf2	0.00138384	4.51333	1.09348	0.0446043
Cdca4	0	4.51322	0.134396	0.774101
Cisd1	0.00949251	4.51316	0.594535	0.280576
Ldlr	8.00536e-05	4.51262	0.0404083	0.925899
Rgcc	6.01737e-06	4.51261	0.629101	0.319424
Smim22	0.0505158	4.51257	0.00465879	0.994245
Oxld1	0.0078922	4.5104	0.0576146	0.904317
Ppp1r1b	0	4.50997	0.0951609	0.879856
Cyb5a	0	4.50964	0.771542	0.15036
Gad2	0	4.50653	0.079825	0.880576
Ift140	0.00790382	4.50621	0.0307083	0.944604
Park7	3.84517e-06	4.50548	0.892631	0.116547
Atp5a1	0	4.50507	0.890224	0.127338
Blvrb	0	4.50473	0.260835	0.633094
Srf	0.00198767	4.50434	0.0400704	0.923741
Lrrc48	1.03149e-05	4.50395	0.0312728	0.953237
Ptpra	0	4.50368	0.527674	0.330216
Tapbp	0	4.50344	0.165626	0.766187
Mak16	0	4.50314	0.152107	0.751799
Fbl	0	4.50289	0.430755	0.460432
Reep4	8.56791e-06	4.50269	0.0541025	0.907194
Dtx4	0.00127068	4.50147	0.062761	0.893525
Tusc3	6.80589e-05	4.50125	0.382829	0.479856
Dkc1	0	4.50097	0.214985	0.67482
Eva1a	0	4.50085	0.141918	0.820863
Tmem18	0.0231697	4.50073	0.0605982	0.904317
Ctso	0	4.50057	0.300288	0.627338
Psmb3	0	4.49908	0.704783	0.22446
Klf6	0.0854217	4.49796	0.153631	0.767626
Ola1	0	4.49795	0.254409	0.620863
Tacc1	0.0175266	4.49742	0.155857	0.754676
Abhd4	0	4.49709	0.416527	0.469065
Ptdss1	0.0605168	4.49651	0.161563	0.744604
Krt18	0.0178394	4.49634	0.00581507	0.992806
Mrpl13	0	4.49582	0.394285	0.467626
Pttg1	0	4.49574	0.313056	0.568345
Lsm7	0	4.49547	0.28606	0.574101
Sostdc1	0.00432801	4.49479	0.00763458	0.989928
Fzd2	2.15021e-05	4.49439	0.278948	0.600719
Gabbr1	0	4.49433	0.435914	0.444604
Celf3	3.08542e-07	4.49371	0.0675326	0.87554
Calb1	0.00235379	4.49232	0.0184667	0.969784
1190005I06Rik	0	4.49189	0.215117	0.73741
Acsbg1	0	4.49163	0.511681	0.388489
Igfbp5	0	4.4911	0.475849	0.465468
Zfp410	2.65416e-06	4.4905	0.132017	0.773381
Sec24a	0.0114212	4.48745	0.079101	0.869065
Serpine2	0	4.48705	0.441434	0.548921
Mrpl14	0	4.48688	0.378969	0.480576
Lamtor1	0.0377146	4.48638	0.481716	0.365468
Gm11627	0	4.48602	0.385851	0.498561
Scpep1	0.00520902	4.48305	0.0983511	0.835971
Slc33a1	0.000303585	4.48274	0.0879345	0.861871
Rassf2	0	4.48241	0.131738	0.800719
1110004E09Rik	5.01009e-05	4.48136	0.25036	0.623022
Akap7	0	4.48127	0.278491	0.627338
Trim25	0.0337957	4.48123	0.0180503	0.971942
Ranbp10	0.00110022	4.48092	0.0215341	0.964029
Cpne8	2.89452e-05	4.47818	0.064397	0.910791
Ptgs1	0.00268756	4.47798	0.00955361	0.985612
Sdhaf1	0.000132502	4.4768	0.202641	0.682014
Bhlhe40	0	4.47631	0.147804	0.792086
Ndufa13	0.000965254	4.47498	0.946948	0.0676259
Fkbp2	0.000108903	4.47447	0.416457	0.445324
Tspan9	0	4.47346	0.137352	0.799281
2810459M11Rik	0	4.47332	0.301271	0.6
Mcmbp	0	4.47321	0.238317	0.642446
Mboat7	0.00143086	4.47237	0.133083	0.78705
Prokr2	0.0089977	4.47204	0.00536807	0.991367
Ccnd2	0	4.47134	0.913276	0.165468
Itih3	0	4.47054	0.134954	0.830216
Bcat1	0	4.47	0.092571	0.836691
Lhfp	0	4.46919	0.282017	0.631655
Adcyap1r1	0	4.46899	0.290219	0.636691
Plcd4	0	4.46839	0.144494	0.807194
Nub1	0.0160963	4.46795	0.11494	0.801439
Cenpc1	0	4.46769	0.126235	0.790647
Mrps12	0.00157958	4.4672	0.367395	0.478417
Creld2	0.053047	4.46701	0.189927	0.701439
Dars2	5.78042e-05	4.46659	0.0431718	0.915827
Cd24a	0	4.46631	0.368915	0.57482
Tpbg	1.67419e-05	4.46503	0.11013	0.827338
1110065P20Rik	0.00806942	4.46469	0.282514	0.58705
Tsc22d4	0	4.46417	0.739815	0.220863
Gtpbp2	1.05773e-05	4.46371	0.184714	0.72446
Lsr	0	4.46293	0.0268533	0.948921
Peli2	0.000132898	4.46201	0.166673	0.741007
Bcas1	0.000143462	4.46185	0.0194797	0.971942
Polr2f	0	4.46005	0.654344	0.242446
Arl4c	0	4.46	0.331057	0.551079
Idh2	0.00116399	4.45967	0.650487	0.240288
Lims1	9.38223e-07	4.45919	0.233084	0.642446
Cxcl12	6.37342e-06	4.45879	0.0393602	0.943165
Cenpa	0	4.45846	0.184168	0.777698
Dnaaf3	0.00366055	4.45832	0.0128806	0.978417
Commd6	0.00152256	4.45758	0.353272	0.496403
Arhgdia	0	4.45641	0.549166	0.329496
Hba-a2	0	4.45621	0.131121	0.817266
Wdr66	0.00013189	4.45515	0.0123854	0.976978
Gabarapl1	0	4.45492	0.340714	0.527338
S100a11	0	4.45444	0.261118	0.636691
Hpgds	6.36516e-05	4.45423	0.0227557	0.964748
Nasp	0	4.45337	0.418912	0.520144
1700016K19Rik	6.74152e-07	4.45202	0.0222397	0.974101
Tmed5	2.69781e-05	4.45162	0.314448	0.556835
Hapln3	0	4.45162	0.0713585	0.896403
Psat1	0.000344615	4.45147	0.62005	0.284173
Ano8	3.21629e-06	4.4509	0.0397226	0.923741
Gpc5	7.30062e-06	4.45009	0.0832267	0.891367
Rtkn2	0	4.44917	0.0310196	0.93741
Phyhipl	0	4.44904	0.403293	0.501439
Jam2	2.48923e-05	4.44787	0.209184	0.684173
Gm6576	0.253916	4.44767	0.00410131	0.994245
Msh6	0	4.44749	0.067393	0.874101
Hspb8	0	4.44613	0.0443466	0.943885
Trem2	0	4.44436	0.0378113	0.945324
Nr3c1	0	4.44434	0.176466	0.758273
Tmbim6	0	4.44403	0.898987	0.0877698
Mipep	0.000142714	4.44359	0.0902109	0.847482
Hmga1-rs1	0.000270241	4.44201	0.0253725	0.951799
Ascc1	2.16631e-06	4.44194	0.120215	0.796403
Snrnp27	1.5047e-07	4.44161	0.458916	0.395683
Casp8ap2	0	4.44118	0.133001	0.776259
Gm16286	0	4.44061	0.306618	0.55036
Tmem246	0	4.44056	0.169309	0.748921
Rpl7a-ps5	0	4.44028	0.0709902	0.88705
Rad51ap1	0	4.44024	0.0734329	0.863309
Traf4	0	4.4392	0.204707	0.690647
Morn2	0	4.43916	0.297761	0.584892
Rangap1	0	4.4387	0.21353	0.685612
Prodh	0	4.4387	0.205829	0.741007
Opalin	0.151153	4.4378	0.00470389	0.992806
Glo1	1.14959e-05	4.43671	0.731654	0.173381
Gpx7	6.81777e-05	4.43632	0.161958	0.751799
Fam181b	0	4.43597	0.594482	0.306475
Atrx	0	4.4356	0.378446	0.495683
Fbxw7	0	4.43552	0.113342	0.800719
Tmeff1	0	4.43529	0.122685	0.795683
Tmed7	6.68457e-05	4.43489	0.438624	0.408633
1700012B09Rik	0.000204035	4.43487	0.0126116	0.984892
Elof1	0	4.43392	0.491321	0.379856
Rnf181	0.00225389	4.43341	0.191708	0.702158
Tbce	0.0110088	4.43219	0.13024	0.782014
Gsx2	0	4.43201	0.102402	0.847482
Whrn	0.000186991	4.43014	0.0253711	0.956115
Car12	0.0694485	4.43012	0.00872448	0.984892
Thap11	0.00247752	4.42996	0.256906	0.607914
Rnd3	3.07905e-06	4.42945	0.234319	0.655396
Fxyd6	0	4.42934	0.558886	0.372662
Sirpa	0	4.42903	0.357678	0.564748
Smim20	1.6801e-05	4.42879	0.340084	0.526619
Ikbkb	0.00134782	4.42809	0.139591	0.776259
Dclk1	0	4.42806	0.718355	0.235971
Cdca7	0	4.4279	0.262954	0.639568
Ncl	0	4.42756	0.724032	0.251799
Fxyd7	0	4.42691	0.0887501	0.886331
Efcab12	0.00611142	4.42621	0.0136048	0.980576
Pir	7.61054e-06	4.4256	0.0592087	0.904317
1110006O24Rik	0.00454173	4.42472	0.0148776	0.97554
Ddit4	0.00154142	4.42453	0.359194	0.516547
Nrn1	1.1556e-06	4.4242	0.0217382	0.956835
Fmn2	0	4.42257	0.121677	0.821583
BC004004	0.000177631	4.42248	0.288641	0.579856
Arid3b	0.018072	4.42106	0.0256101	0.951079
Tagln	0.00665604	4.4198	0.0203218	0.972662
Bphl	0	4.41888	0.284498	0.593525
Tubb3	0	4.41881	0.402987	0.560432
Magt1	0.0664775	4.41872	0.219001	0.671223
Spag9	9.86935e-05	4.41801	0.402641	0.454676
Tmem68	0.00683701	4.41744	0.0869631	0.846763
Asphd2	0	4.41702	0.190237	0.713669
Carhsp1	0	4.41633	0.42224	0.444604
Mrto4	0	4.41617	0.25012	0.620144
Mettl1	0	4.41585	0.177817	0.713669
Nipal3	9.83863e-05	4.41577	0.0264458	0.961151
Zcchc24	0	4.41526	0.13475	0.802158
Nop56	0	4.41473	0.340688	0.553237
Pmp22	4.16803e-05	4.41432	0.153171	0.779137
Dixdc1	8.50807e-06	4.41359	0.0448386	0.926619
5430416N02Rik	0	4.41349	0.089555	0.836691
Arid2	0.0498933	4.41347	0.15476	0.756115
Tshz1	0.000130154	4.41342	0.126239	0.798561
Nav1	0	4.41307	0.132269	0.788489
Adgrb1	0.00170258	4.41285	0.296979	0.570504
Llgl1	0.00286203	4.41284	0.199445	0.689928
Psenen	0.000198889	4.41279	0.691952	0.195683
Timm13	0.000853929	4.41146	0.711459	0.196403
Tekt1	0	4.4114	0.0663	0.905755
Lgals3	0	4.41064	0.0882676	0.876978
Arpp21	0.0015378	4.40976	0.039698	0.938129
Arl4d	0.00628332	4.40909	0.0251182	0.955396
Emid1	5.67399e-07	4.40909	0.0899134	0.859712
Gdpd5	0.0181649	4.40896	0.0169224	0.965468
Gm29260	0	4.40806	0.105156	0.829496
Cux1	0	4.40773	0.395956	0.461151
Nrarp	0.000181657	4.40751	0.467516	0.405755
Aktip	0	4.40742	0.330681	0.530935
Sesn3	0	4.4055	0.309211	0.602878
H2afx	0	4.40519	0.389037	0.554676
Scamp2	0.00650398	4.40458	0.201836	0.691367
St8sia3	0.00504492	4.40426	0.0127476	0.973381
Oscp1	0.00437079	4.40412	0.168705	0.740288
Ctps	0	4.40371	0.148135	0.751079
Hmgn1	0	4.40348	1.03147	0.0805755
4833439L19Rik	0.0127736	4.40334	0.410425	0.439568
Tmem176a	0.00186292	4.40243	0.0556969	0.914388
Crip1	0	4.40042	0.13772	0.807914
Arpc4	0.0503006	4.39927	0.408575	0.439568
Tmsb10	0	4.39898	0.783253	0.32518
Gstm5	0	4.39839	0.977923	0.0690647
1810043G02Rik	0.0167062	4.39828	0.156957	0.751079
Gsto1	0	4.39811	0.149135	0.758273
Lig1	0	4.39794	0.205607	0.728058
Alcam	7.28104e-07	4.39742	0.295993	0.608633
Snx8	7.31433e-06	4.39666	0.0694407	0.878417
Sdcbp	6.58624e-07	4.39654	0.430686	0.423022
Lfng	0	4.39611	0.448375	0.430216
Adgra1	0.00257514	4.39588	0.0690819	0.894964
Plpp1	0	4.39484	0.0835999	0.858273
Anxa5	0	4.39432	0.335654	0.559712
Ccdc74a	0	4.39416	0.174128	0.771942
Ddah2	0	4.39333	0.685988	0.259712
Mfng	0	4.39278	0.0815343	0.860432
Gsta4	0	4.39266	0.351772	0.564029
Tppp3	0	4.39202	0.19478	0.760432
Cpq	0	4.39194	0.0981417	0.858993
Rnf168	0	4.39166	0.0814998	0.858273
Tomm70a	0	4.39093	0.1635	0.728777
Prmt1	0	4.39038	0.587467	0.369065
F11r	0.0225884	4.39029	0.00743085	0.988489
Dlx6os1	0	4.39028	0.0819723	0.880576
Ebna1bp2	0	4.39004	0.379337	0.484173
Vps29	0	4.38814	0.440329	0.411511
Parva	0.00373387	4.38651	0.144162	0.770504
Chrna4	0.0310652	4.38632	0.00686654	0.98777
Pkig	1.08468e-06	4.38611	0.46706	0.386331
Nkd1	0.000646969	4.38562	0.100081	0.852518
Prpf19	0	4.38556	0.392312	0.479856
Avpi1	0.00407024	4.38517	0.0969608	0.846043
Cdk13	0.000687528	4.38502	0.0660089	0.883453
Gmnn	0	4.38418	0.196329	0.739568
P3h3	0.00597932	4.38362	0.0953294	0.853237
Tmem160	0.0884002	4.38362	0.284518	0.583453
4930518I15Rik	0.00517648	4.38306	0.01374	0.978417
Pla2g16	0	4.38279	0.426543	0.470504
Epn2	0.117481	4.38242	0.114567	0.816547
Clptm1l	1.40164e-05	4.38157	0.218442	0.658273
Mycbp	0.0021554	4.38131	0.0948524	0.839568
Gstp1	0	4.38023	0.131008	0.811511
Mageh1	0.00255809	4.38018	0.515762	0.358273
Slc35f6	4.31361e-06	4.37945	0.0748067	0.882734
Axdnd1	0.0186436	4.37865	0.00607617	0.990647
Babam1	0	4.37864	0.28066	0.578417
Vgll4	0.00460564	4.3785	0.422031	0.441007
Trnt1	0	4.37797	0.165723	0.731655
Ephx4	0.00104522	4.37773	0.0302819	0.953957
Fam107a	0	4.37759	0.481071	0.530216
Pja1	0	4.37696	0.281423	0.598561
Rab7	3.51294e-05	4.37654	0.574135	0.285612
Gm10116	0	4.37642	0.0640558	0.897842
Capg	0	4.37615	0.0479578	0.933094
Lrp3	0.00144787	4.37584	0.0518576	0.905755
Ccdc33	0.000790792	4.37583	0.00757794	0.990647
Rasa2	0	4.37577	0.170502	0.758273
Sardh	4.88858e-06	4.37539	0.0686147	0.897842
0610011F06Rik	6.65353e-05	4.37503	0.326518	0.539568
Zswim6	0.000639703	4.37494	0.0493853	0.905036
Nfkbia	0	4.37483	0.19557	0.717986
Rpf2	0	4.37296	0.166667	0.729496
Cers5	6.9408e-05	4.37241	0.159006	0.738129
Zfp521	2.74657e-05	4.3717	0.0759085	0.883453
Pde6d	0.000587743	4.37065	0.406018	0.444604
Arpc1b	0	4.37059	0.156725	0.753957
Enkur	0	4.37037	0.0921209	0.876259
Pla2g6	0.03585	4.37019	0.0370749	0.936691
Gm17455	0	4.37012	0.0506839	0.928058
Mxi1	0	4.37004	0.332833	0.556835
Pter	0	4.3693	0.143338	0.802878
Vti1b	0.000110485	4.36915	0.30473	0.559712
Mcm2	0	4.36895	0.178675	0.738849
Dnajc5	0.00166531	4.36889	0.293231	0.569784
Dgat2	0.00225696	4.36827	0.0232117	0.965468
Zfp608	0.0098847	4.36631	0.101932	0.833813
Utp14b	0	4.36618	0.103218	0.861871
Evi5	0	4.36616	0.362759	0.503597
Pth1r	0.0434234	4.36601	0.0225598	0.959712
Gtf3a	0	4.36549	0.232152	0.648201
Gm5577	0.0101765	4.36509	0.0458951	0.92446
Tab2	5.30138e-05	4.36505	0.134698	0.773381
Zmynd10	0.000117433	4.36391	0.0174626	0.977698
Csf1r	0	4.36318	0.0308975	0.956835
Lmbrd1	0	4.36304	0.219653	0.694245
Ahsa1	0.000141467	4.36289	0.505552	0.355396
Atxn10	0	4.36265	0.66997	0.248201
Fcer1g	0	4.36257	0.0550815	0.922302
Acer3	0.0036229	4.36233	0.0307703	0.951799
Ube2e1	0	4.36186	0.483226	0.37554
Macrod1	0	4.36167	0.142811	0.8
Sepsecs	0.0220811	4.3603	0.0246043	0.956115
Rrp9	0	4.36014	0.127613	0.782734
AI413582	0	4.35957	0.307573	0.61223
Ush1c	0.0107331	4.35876	0.0113915	0.982014
Bcas2	0	4.35871	0.57685	0.305755
Veph1	0	4.35838	0.194677	0.720144
Ndfip1	0.0587971	4.35732	0.0673223	0.884892
Ccdc88c	0.00728026	4.3569	0.00742547	0.985612
Fam162a	0.00120834	4.35634	0.526435	0.336691
Hnrnpab	0	4.35633	0.588365	0.382014
Fat1	1.15536e-06	4.35628	0.0928435	0.839568
Crlf1	0	4.35605	0.091908	0.87554
Fam167a	1.06597e-05	4.35601	0.0854161	0.864029
Dynlrb2	0	4.35582	0.065307	0.917986
Ooep	0.000308028	4.35537	0.0142157	0.965468
Ift43	0.00626806	4.35513	0.280851	0.580576
Acaa2	0	4.35494	0.47124	0.398561
Myo1b	0	4.35433	0.0750564	0.858273
Foxp4	0.0181763	4.35306	0.0712199	0.882734
Grb10	0	4.35244	0.166413	0.733813
Txlnb	0.190236	4.35227	0.00996944	0.984892
Cox6a1	0.00313401	4.3522	0.95533	0.0784173
Pacsin1	1.57463e-06	4.35156	0.0624936	0.907914
Aip	0.0975266	4.35148	0.184248	0.703597
Rbm33	0.0274963	4.35077	0.0788576	0.866187
Txnip	2.31751e-07	4.35076	0.170326	0.761871
Uhrf1	0	4.34899	0.131103	0.789209
Gcc2	0.0688173	4.34732	0.183802	0.723022
Fam32a	0.00209723	4.34461	0.327907	0.530935
Slc25a29	0.0580488	4.34426	0.0576108	0.901439
Anapc1	0.000322569	4.34425	0.101831	0.826619
Tgfb1	0.0121337	4.3437	0.0173341	0.97554
Trim59	0	4.34353	0.136118	0.780576
Pgm5	0.345599	4.34327	0.00873566	0.98777
Kcnc2	0.018205	4.343	0.00855128	0.985612
Aldh1l1	0	4.34295	0.254229	0.664748
Ifitm3	0	4.34282	0.236923	0.722302
Eepd1	0	4.34278	0.153211	0.767626
Dmd	0	4.34256	0.203539	0.715108
Apip	1.24313e-06	4.34255	0.166771	0.72518
Atp6v0a1	0.0267685	4.34253	0.0855206	0.853957
Sod2	0.00345511	4.34251	0.498454	0.358273
Adamts1	0.0246451	4.34224	0.0342748	0.942446
Prmt7	0	4.34201	0.141715	0.761151
Gpcpd1	9.87877e-05	4.34193	0.183117	0.728058
Pea15a	1.85825e-05	4.34177	0.948716	0.110791
Dynlt3	0	4.34062	0.217971	0.679856
Coq5	0.107883	4.3406	0.196275	0.694245
Plp1	0	4.34027	0.143675	0.807194
Mcm5	0	4.33968	0.170274	0.753237
Mapk15	8.27769e-07	4.33925	0.0227516	0.967626
Fads2	0.00940156	4.33891	0.0942196	0.84964
Clstn1	0.000493317	4.33779	0.261731	0.622302
Sgcb	0	4.33724	0.181396	0.733813
Pdgfra	0.0042411	4.33688	0.0125463	0.981295
Slc35d1	0	4.33603	0.130436	0.813669
Pcbd2	9.61924e-06	4.33587	0.198909	0.706475
Acaa1a	0	4.33508	0.456081	0.38777
Uqcrb	2.50648e-05	4.33471	0.818743	0.146043
Ybx3	0	4.33464	0.207456	0.680576
Id2	0	4.33396	0.560509	0.397842
Ppat	0	4.33388	0.064631	0.882734
Phb	1.12386e-06	4.33384	0.31985	0.538129
Gm17541	0.000309134	4.33381	0.0123438	0.978417
Scand1	0	4.33337	0.427509	0.423022
Chchd6	3.26739e-07	4.3328	0.312545	0.546763
Cpd	5.28608e-05	4.33249	0.080693	0.876978
Sox21	0	4.33216	0.30516	0.566187
Ubac2	0.0730225	4.33202	0.214502	0.667626
Cntrl	0	4.33167	0.0989124	0.833813
Mog	0.20636	4.33166	0.00425563	0.993525
Pex13	0.00399485	4.33035	0.247241	0.620863
Topbp1	0	4.33034	0.121179	0.791367
Cd82	0	4.33002	0.162566	0.789209
Lrrc47	0	4.3296	0.118859	0.794245
Rgs8	7.54342e-05	4.32937	0.0136845	0.972662
Sema5a	0	4.32887	0.0715238	0.870504
Fam174b	6.65269e-09	4.32766	0.0514863	0.917266
Junb	0	4.32713	0.119681	0.843885
Ppp1r32	3.39913e-05	4.32684	0.0140735	0.983453
Nnat	0	4.32672	0.878252	0.188489
Cd63	0	4.32588	0.98926	0.071223
Upp1	0.0207971	4.32573	0.0285981	0.956835
Kcna2	0	4.3251	0.0847267	0.884173
Fubp1	0	4.32447	0.596622	0.322302
Cdon	0	4.32439	0.0850565	0.855396
Zfp36l1	0.0106454	4.32429	0.535124	0.339568
Arpp19	0	4.32418	0.596187	0.28705
Sc5d	0	4.32418	0.205664	0.688489
Cdkn1a	0.0110073	4.32353	0.0442241	0.93741
Cdkn2c	0	4.32352	0.125964	0.793525
Cox19	0	4.32302	0.247779	0.61295
Trf	0.0151733	4.32238	0.0328474	0.953957
Cxx1b	0.0704434	4.32101	0.223126	0.658993
Meig1	0	4.32049	0.0395568	0.952518
Akap9	0.0104584	4.32032	0.361114	0.522302
A2m	0.000608655	4.31995	0.0242034	0.961871
BC029722	3.87617e-05	4.31901	0.0959596	0.853237
Cct3	0	4.31896	0.609	0.328777
9330159F19Rik	0	4.31817	0.169337	0.765468
Rdm1	2.1363e-05	4.31799	0.23265	0.658273
Ift80	0.0771041	4.31714	0.0826672	0.86259
Chd3os	0	4.31696	0.144094	0.758273
Isyna1	0	4.3164	0.100581	0.825899
Adgrb3	0.021433	4.3161	0.0941886	0.841727
Gm14964	0	4.31589	0.470032	0.468345
Hist1h2be	0.00056261	4.31478	0.0420945	0.935971
Racgap1	0	4.3137	0.179595	0.763309
Abhd3	0	4.31367	0.127886	0.839568
Chpt1	0	4.31298	0.239022	0.674101
Zfos1	0	4.31296	0.342763	0.543885
Rhoc	1.00722e-05	4.31141	0.377569	0.492806
Lsm6	0	4.31096	0.572664	0.328058
Frrs1	0.00167256	4.3104	0.0164077	0.967626
Gm4950	0.013149	4.31032	0.0422792	0.933094
Lemd1	0.00328464	4.30951	0.0119142	0.974101
Rps2	0	4.30861	1.29857	0.0273381
1700001L19Rik	0.000317973	4.3086	0.00782161	0.989928
Rilpl2	3.65674e-07	4.30827	0.17818	0.728777
Baiap2	0.128817	4.30822	0.0596044	0.900719
Rrp15	0	4.30769	0.154647	0.741727
Ift22	6.78566e-06	4.30713	0.314293	0.551079
Tmem47	0	4.30708	0.490062	0.457554
Axl	0	4.30629	0.173154	0.744604
Dnaja1	0	4.30457	0.807862	0.163309
Stk33	0.00236669	4.30416	0.0342707	0.943165
Ehbp1	1.58787e-05	4.30348	0.174568	0.733094
Nop58	0	4.30342	0.285631	0.615108
Gnaz	0.00539489	4.30216	0.087024	0.86259
Polr3k	0	4.30208	0.258907	0.626619
Cables1	0	4.30203	0.107023	0.866906
Arhgef10l	0.000232211	4.30159	0.0764266	0.871223
Rgs16	1.53576e-05	4.30131	0.0366247	0.933813
Hc	0.0296435	4.30117	0.00517659	0.991367
Eif4a2	1.51938e-06	4.29963	0.717989	0.182734
Rnf10	0.000329169	4.29945	0.488138	0.369784
Kirrel	0.00760812	4.29938	0.00843406	0.982734
Stxbp3	0.00567017	4.29926	0.132681	0.795683
Fbln2	0	4.29893	0.177412	0.759712
Wdr76	0	4.29873	0.0620289	0.883453
Ccdc88a	0.0717454	4.29859	0.495693	0.376978
Pm20d2	0.0141721	4.2983	0.00370308	0.993525
Ptms	0	4.29828	0.687198	0.241727
Helq	0.00703326	4.29811	0.0107203	0.980576
g2mscore	0	4.29761	0.240612	0.00719424
Unc50	0.0154075	4.29572	0.381158	0.466906
Rsu1	0	4.29455	0.361181	0.500719
Atic	0	4.29219	0.147225	0.758273
Ptp4a1	0	4.2918	0.394827	0.459712
Ccdc113	4.87317e-07	4.2916	0.0239926	0.966187
Mgat1	0.064431	4.29132	0.132458	0.785612
Ube2c	0	4.28766	0.234855	0.730216
Slc48a1	0	4.28665	0.441071	0.446043
Nipa2	0.00034557	4.28665	0.126471	0.790647
Wrn	0.11726	4.2863	0.0378394	0.932374
Mfsd1	0.00184947	4.28563	0.0940496	0.840288
Socs3	0	4.28448	0.0621978	0.900719
Ndufv3	0.00310283	4.28379	0.641714	0.247482
Lrrc57	0.00161261	4.28356	0.164599	0.740288
Dhfr	0	4.28327	0.176661	0.741007
Cnih2	0	4.28252	0.244472	0.645324
Nr4a1	0.00381149	4.28242	0.0198888	0.970504
Timp4	0	4.2824	0.108483	0.853237
Ankrd27	0.0125809	4.28174	0.0434877	0.923741
Ndufab1	0	4.2806	0.693697	0.22446
Tomm40l	0.000883646	4.27902	0.104442	0.821583
Gchfr	0.00450599	4.2789	0.00939782	0.986331
Acsl6	0	4.27868	0.359101	0.56259
Cbr3	0	4.27861	0.111678	0.843885
Rsl1d1	0	4.27792	0.401106	0.467626
Ttc27	1.28839e-06	4.27766	0.0394068	0.923741
Dhrs7	0	4.27753	0.275665	0.663309
Crmp1	0	4.27744	0.192533	0.714388
Ubox5	0.00104026	4.27697	0.0240887	0.951799
Mtss1l	8.78192e-07	4.2765	0.124471	0.81223
Ccpg1os	0	4.27636	0.152846	0.776978
H2afy2	0	4.27604	0.333666	0.552518
Vamp8	0	4.27602	0.116201	0.835252
Serpinb1b	0.27082	4.27588	0.00409354	0.994245
Igfbp2	0	4.27482	0.259642	0.689928
Prim1	0	4.27477	0.184588	0.721583
Brd8	5.9046e-06	4.27441	0.292748	0.583453
Acyp2	0	4.27302	0.1613	0.776978
Tmsb4x	0	4.27276	1.38419	0.0316547
Fosb	0	4.27251	0.103795	0.843165
Dazap1	0	4.27152	0.315729	0.565468
Desi2	0	4.2707	0.276517	0.592806
Chil1	0	4.27069	0.15812	0.795683
Dok7	0.0103371	4.26982	0.0111216	0.981295
Tsc22d1	0.0177449	4.26918	0.586681	0.306475
Car2	0	4.2691	0.161315	0.790647
Gne	0.00151777	4.26909	0.0302894	0.946763
Stmn2	0	4.26865	0.260345	0.674101
Gm12728	0.0270497	4.26661	0.00424372	0.992806
Wdr46	0	4.26593	0.118903	0.794964
Ensa	0.00051358	4.26532	0.212814	0.669784
Cdc25b	0	4.26425	0.0915647	0.848201
Nfat5	3.82153e-07	4.26396	0.136294	0.793525
Vim	0	4.26382	0.924135	0.178417
Fmo1	0	4.26363	0.122684	0.838129
Mcee	0	4.26138	0.306419	0.563309
Fam216a	9.56205e-07	4.26133	0.327466	0.528777
Wfikkn2	0.00360319	4.26096	0.0194341	0.973381
Odc1	0	4.26074	0.417322	0.471942
Ndufa5	0.0003756	4.25944	0.674836	0.221583
Pcdh18	1.87543e-06	4.25895	0.0172206	0.96259
Txndc16	0.00543507	4.25809	0.10047	0.839568
Scn8a	0.0408287	4.25546	0.0531888	0.910072
Baz1a	0	4.25423	0.0969829	0.829496
Eri2	0	4.25311	0.0513955	0.905036
Stat5a	0.00999379	4.25234	0.00502877	0.992086
Ccdc115	0	4.25163	0.19582	0.685612
Meg3	0	4.25146	0.820529	0.301439
Sumo2	0	4.25097	1.1584	0.0366906
Suds3	0	4.2479	0.293372	0.566906
Msrb2	0	4.24711	0.10555	0.840288
Nmral1	0	4.24697	0.2208	0.689209
Ccdc190	0	4.24697	0.127589	0.828058
Map1s	5.05173e-06	4.24679	0.0679956	0.871223
Slitrk5	0.0716718	4.2467	0.0639019	0.888489
1110032A03Rik	0	4.24505	0.230458	0.668345
Atf4	0	4.2446	0.319337	0.54964
Cspp1	0.0896795	4.24441	0.287459	0.586331
Stim2	0.000217204	4.24337	0.0544264	0.902158
Gm7879	0.000882802	4.24293	0.0122726	0.976978
Ogfr	0	4.24239	0.255867	0.605036
Fnbp1l	0	4.24026	0.172246	0.727338
Map7d2	0.0126228	4.24003	0.0501998	0.920863
Mdk	0	4.23976	0.928828	0.117266
Gm10053	0.000131273	4.23935	0.0244582	0.952518
Hrsp12	0	4.23913	0.279146	0.608633
Ubxn7	0.000252943	4.23896	0.0860339	0.846763
Pdgfrb	0	4.23884	0.186772	0.755396
Rasl11a	0.000817684	4.23871	0.0229517	0.956835
Pdzph1	0	4.23826	0.19441	0.72518
Ppp1r12a	4.93584e-06	4.23787	0.276245	0.592086
Eif4a1	0	4.23726	0.911754	0.169065
Lzts1	0	4.23677	0.0816618	0.857554
S100a4	0	4.23614	0.13607	0.831655
Slc7a6	8.24874e-07	4.23599	0.0271423	0.945324
Ypel3	0	4.23581	0.673873	0.229496
Imp4	6.5348e-05	4.23578	0.179307	0.708633
Tmem218	0	4.23448	0.222567	0.683453
Ndn	0	4.23439	0.395384	0.520863
Ngef	0	4.23345	0.175867	0.773381
Ccnb1	0	4.23275	0.145621	0.817986
Hgf	0	4.2325	0.0514278	0.927338
Nrxn2	0	4.23198	0.420162	0.473381
Prex2	0	4.23184	0.355192	0.608633
Celf4	0	4.23166	0.18806	0.738129
P2ry2	0.156341	4.23155	0.00365463	0.994964
Ptp4a2	0	4.23121	0.436806	0.425899
Dusp14	0	4.23059	0.0674953	0.878417
Aldoc	0	4.22919	1.17401	0.100719
Myt1l	0	4.22884	0.0372595	0.931655
Dlk1	0	4.22814	0.0995544	0.868345
Pard3b	0.00141424	4.22768	0.100156	0.842446
Ctsf	0	4.22759	0.240793	0.692086
Nudc	0	4.22535	0.668071	0.248201
Ift57	3.46439e-07	4.22528	0.276808	0.590647
Fam72a	0	4.22497	0.0291601	0.943165
Aimp2	0	4.22491	0.214588	0.664748
Dync1i2	0.00164892	4.22462	0.522908	0.346043
Pabpc4	0	4.22275	0.0877213	0.846043
Zfp90	1.46734e-06	4.22274	0.0709557	0.867626
Nkx2-2	0.186976	4.22211	0.0158498	0.976978
Fbxo36	1.51207e-07	4.22115	0.0876033	0.870504
E2f1	0	4.22024	0.100254	0.830935
Yif1b	8.11285e-05	4.2202	0.252101	0.611511
Sfrp5	1.26288e-05	4.22014	0.063906	0.917266
Slc35b2	0.000578881	4.21948	0.186292	0.705036
Kalrn	0.00339741	4.21854	0.0737222	0.876978
Smyd5	0	4.21837	0.0542986	0.901439
Efhd1	0	4.21698	0.0652029	0.914388
Smc4	0	4.21613	0.357313	0.569784
Mthfsl	0.00241131	4.21583	0.155994	0.756835
Phkg1	0	4.21518	0.246374	0.723022
BC024978	0.0135294	4.21452	0.0323642	0.943885
Rrbp1	0	4.21408	0.2569	0.647482
Churc1	0.283371	4.21403	0.312743	0.546043
Etv4	2.85719e-07	4.21294	0.0441192	0.930935
Ctnnd2	0	4.21291	0.416913	0.453237
Ube2s	0	4.21157	0.63492	0.333094
Vars	0	4.2113	0.153972	0.743165
Hdhd2	2.27734e-07	4.21078	0.407468	0.440288
Med19	0	4.21048	0.278186	0.586331
Pde2a	0.0114893	4.21028	0.0148767	0.973381
Arap1	0.00304476	4.21014	0.029527	0.954676
Chrd	0.00985612	4.20981	0.0134008	0.976259
Oaz1	9.16207e-05	4.20949	1.22866	0.0215827
Chmp5	0.00462173	4.20925	0.504794	0.351799
Luc7l	0	4.20866	0.195075	0.7
Ttyh3	6.62546e-07	4.20768	0.615924	0.260432
Mllt11	0	4.20687	0.226145	0.685612
Psmc3ip	0	4.20679	0.17926	0.71223
Snta1	0	4.20612	0.250275	0.674101
Smtn	0	4.20485	0.0208324	0.957554
Kl	0.19901	4.20464	0.00395059	0.994964
Pltp	0	4.20459	0.0943639	0.876259
Tmem106c	0	4.20444	0.271375	0.606475
Ppp1r15a	4.01976e-07	4.20372	0.100128	0.843885
Skida1	0.0016237	4.20328	0.0481493	0.91295
2700046A07Rik	0.105705	4.20251	0.011145	0.984173
Gsx1	1.35705e-05	4.20235	0.0156776	0.976978
Slc7a2	0	4.20181	0.0713127	0.904317
Tmem51	0	4.2016	0.109749	0.848921
Wbp2	0	4.20007	0.46955	0.394964
Set	0	4.19991	0.693179	0.295683
Gli2	0.000616667	4.19989	0.0538331	0.905036
Zfp106	7.54752e-07	4.19857	0.16902	0.728777
Lrrc6	0.114685	4.19817	0.00449505	0.993525
Snap23	0.309028	4.19809	0.128803	0.789209
Gclm	0	4.19784	0.384093	0.481295
Foxo1	0	4.19768	0.25199	0.676978
Fech	0.0021206	4.19715	0.12775	0.798561
Ophn1	0.0449547	4.19704	0.0908692	0.858273
Btd	0	4.19664	0.135457	0.8
Hsp90ab1	0	4.19653	1.18963	0.0633094
Zfp467	7.79936e-06	4.19602	0.162453	0.753237
Pdap1	0	4.19589	0.577776	0.34964
A230046K03Rik	0.000264033	4.19569	0.0836521	0.863309
Chordc1	0.0221619	4.19508	0.129529	0.786331
Pcbd1	0.0212494	4.1943	0.119546	0.811511
Casp6	0.000340651	4.19363	0.124917	0.795683
Lhcgr	0.000282702	4.19318	0.0390281	0.944604
Eef1d	0	4.19311	0.790828	0.161151
Pold1	0	4.19274	0.101645	0.820863
Ccdc34	0	4.19166	0.484975	0.415108
Pttg1ip	0	4.19044	0.323723	0.557554
Ankrd66	0.00597892	4.18969	0.014684	0.979137
Phgdh	0	4.18963	1.11514	0.0410072
Ak8	0.0112202	4.18875	0.00427833	0.993525
Aplp2	0	4.18861	0.517805	0.348921
Pld1	0.00297114	4.18817	0.0244494	0.963309
Dcbld1	0.041886	4.18808	0.0396802	0.929496
Tmem30a	0.0132043	4.1873	0.259898	0.615108
Phactr2	0.00609157	4.1868	0.101763	0.831655
Mpped2	0	4.18582	0.367041	0.581295
Nrbp2	0	4.18547	0.167338	0.776978
Apobec3	0.00224135	4.18489	0.0993265	0.848201
Vps37b	0	4.18481	0.292334	0.57554
Polr3h	0	4.18474	0.578916	0.297122
Gabarapl2	0.00289963	4.18472	0.834082	0.117986
Ccdc103	0.00149083	4.18462	0.0220937	0.966906
Cd302	0	4.1845	0.219788	0.71223
Reep1	1.71865e-06	4.18446	0.0309019	0.935252
Zfp78	0.0482472	4.18399	0.0046257	0.992086
Marcks	0	4.18369	0.820805	0.238849
Tspan15	0	4.18367	0.226767	0.689928
Gm17750	0	4.1829	0.515471	0.389209
Nmb	8.65412e-06	4.18283	0.042959	0.935971
Spag8	9.41065e-05	4.18239	0.0335154	0.953237
Itm2c	0	4.18233	0.789883	0.222302
Ccnf	0	4.18217	0.0438169	0.919424
Aplp1	0.00411326	4.18166	0.281328	0.618705
Psmc3	0	4.18152	0.50816	0.358993
Large	0.000423053	4.18087	0.0561896	0.9
Agpat3	0	4.18064	0.243039	0.647482
Myt1	0.000145709	4.17961	0.0188511	0.957554
Cdk7	0.000583693	4.17904	0.102751	0.822302
Bcl11b	0	4.17865	0.113464	0.833813
Pcsk1n	0	4.17812	0.523419	0.395683
Spag5	0	4.17804	0.0625969	0.884173
Ap1s2	1.85568e-05	4.17796	0.21104	0.685612
Ube2g2	0	4.17626	0.150852	0.746043
Gas6	0	4.17618	0.117217	0.842446
Hs6st2	0	4.17563	0.051231	0.900719
Tbl3	0	4.17501	0.133461	0.772662
Pank1	0.000118837	4.17479	0.161909	0.756835
Gins4	0	4.17425	0.197547	0.684173
Clec16a	0.0509343	4.17376	0.0302616	0.94964
Anln	0	4.17323	0.0284793	0.943885
Fgfbp3	0	4.17253	0.4466	0.464029
H2afv	0	4.17126	1.10209	0.047482
Rlbp1	0	4.17101	0.413086	0.500719
Pink1	0	4.171	0.349638	0.52518
Tspan33	0	4.1697	0.0981517	0.859712
1700026L06Rik	0.000403508	4.16963	0.00916479	0.986331
Gtsf1l	0.108486	4.16963	0.00229177	0.996403
Nme5	0	4.16942	0.11583	0.844604
Zfp59	0.521384	4.16873	0.00295903	0.994964
Atp13a1	0.00212941	4.16792	0.0741683	0.871942
Slit1	0.000118685	4.16708	0.016552	0.969784
Wwox	0.000765886	4.167	0.0779299	0.87482
Ttpal	0.0269367	4.16558	0.04325	0.922302
Cx3cr1	0	4.16557	0.0288012	0.958993
Hsp90b1	5.45376e-07	4.16553	0.616178	0.293525
St3gal1	0.0998799	4.16448	0.023318	0.960432
Cd53	0.00331177	4.16448	0.0136839	0.979856
Rtn4	0.00134305	4.16439	0.606692	0.292086
Nfic	0.0058977	4.1637	0.246865	0.638849
Hist3h2ba	0	4.16342	0.32944	0.594245
Josd1	0.00644566	4.1632	0.0698484	0.876259
Zbtb20	0	4.16299	1.16588	0.0366906
Neurog2	0	4.16273	0.0795362	0.893525
Atp6v1e1	0.180074	4.16237	0.461587	0.382734
Cpne2	0	4.16213	0.214119	0.695683
Rftn2	0	4.16176	0.234084	0.68705
Chaf1b	0	4.16162	0.0930213	0.841727
Gspt1	0	4.16128	0.261821	0.607194
Camk2n1	0	4.16065	0.349702	0.555396
Atad5	0	4.16062	0.0524252	0.896403
Hes1	0	4.15967	0.348135	0.553957
Ccdc85b	1.92195e-09	4.15966	0.0749701	0.88705
5330434G04Rik	0.00219463	4.15922	0.0587551	0.901439
Gon4l	2.5339e-06	4.15914	0.178365	0.710072
Lrrc51	0	4.15779	0.0920718	0.869784
Cstf2t	0.000837109	4.15749	0.149105	0.758993
Tm9sf2	0.0985191	4.15691	0.186715	0.710072
Acot6	0.00683737	4.15555	0.0168363	0.974101
Fam189b	0.00553864	4.15553	0.029288	0.94964
Rpn1	0.0484272	4.1554	0.277996	0.601439
Shc4	0.0130753	4.15485	0.00782021	0.98705
Usf2	0.00413981	4.15484	0.405081	0.444604
Mrpl17	0.00167643	4.15425	0.474234	0.37482
Dab1	0.00394021	4.15393	0.331382	0.535252
Marcksl1	0	4.15367	1.08718	0.102878
2410004P03Rik	0	4.15314	0.0736693	0.904317
Sgpp1	0.00272161	4.15308	0.062389	0.896403
Sh3bp1	0	4.15295	0.167215	0.726619
Sapcd1	0	4.15291	0.0240957	0.947482
Hsd17b7	0.040387	4.15232	0.0647402	0.894245
Mccc1	0.0174015	4.15157	0.120851	0.815108
Tango6	0.00216965	4.15063	0.0192126	0.969784
Bcl7a	0	4.15057	0.211238	0.670504
Slc7a11	0	4.14983	0.136541	0.820863
Lpar3	0.000242883	4.14846	0.0238884	0.965468
Vegfb	2.66275e-06	4.14829	0.231006	0.652518
St3gal6	1.39248e-06	4.14783	0.032025	0.952518
Ramp2	0	4.14743	0.114469	0.842446
Ppm1b	0.00630001	4.14688	0.225557	0.653237
Tmcc3	0	4.14671	0.102101	0.858993
Kcnq4	0.000686582	4.14634	0.0102975	0.981295
Gsr	0	4.14633	0.163257	0.733094
Dlgap4	0	4.14562	0.288283	0.595683
Bace2	0.000388541	4.14561	0.00736852	0.988489
Eif4b	0	4.14521	0.324101	0.533813
Pacrg	0	4.14404	0.2188	0.710791
Clk1	0.00203004	4.14351	0.281764	0.597842
Zfp593	0	4.14344	0.0694576	0.871942
Cldnd1	0	4.14313	0.56602	0.289928
Gcat	4.94917e-06	4.14311	0.146423	0.768345
Fkbp10	0	4.14309	0.0986347	0.859712
Parp14	0.641278	4.14302	0.0061489	0.992086
Ptch1	0.000386792	4.14297	0.140132	0.798561
Fzd6	0.00210435	4.14269	0.0321357	0.953957
Nipa1	0.00152508	4.14167	0.0908923	0.857554
Rac3	9.48468e-07	4.14098	0.167519	0.741007
Gabrg1	4.50717e-07	4.14022	0.0789829	0.892806
Car8	0	4.14005	0.115802	0.835252
Cpa4	0	4.13735	0.0247867	0.955396
Bgn	0	4.13553	0.0574035	0.920144
Fam210b	0	4.13539	0.445684	0.438849
Xiap	0.162316	4.13536	0.22819	0.653237
Kif22	0	4.13535	0.11562	0.831655
Acox1	0	4.13511	0.258326	0.635971
Dio2	4.75244e-07	4.13509	0.0796846	0.897122
Tmem53	0.0110895	4.13484	0.0385462	0.935971
Id3	0	4.13452	0.399898	0.598561
Mbp	0	4.13418	0.110186	0.84964
Bzw2	0	4.13415	0.276638	0.62446
Gga1	2.74153e-05	4.13408	0.135904	0.771942
Kcnip3	0	4.13335	0.190935	0.715108
Mbnl2	0	4.13333	0.227587	0.683453
Aif1	3.80215e-07	4.13326	0.0243451	0.964748
Ccna2	0	4.13322	0.175301	0.780576
Necab2	0.0283566	4.13267	0.0399189	0.931655
Ncam1	3.39555e-05	4.13243	0.41694	0.476978
Dennd6b	0.0885716	4.13154	0.0513036	0.908633
Psme1	0.000337403	4.13148	0.3754	0.480576
Arl6ip6	0	4.13047	0.263985	0.611511
Cib1	0	4.13032	0.212745	0.684173
Mtx2	0	4.13013	0.258908	0.615827
Sep15	0	4.12995	1.0536	0.042446
Pcyox1	0.00558834	4.12973	0.126541	0.798561
Snhg9	0.113921	4.12889	0.153561	0.765468
Ankrd6	0	4.12849	0.180971	0.728777
Cmc4	0.0651868	4.12752	0.115151	0.813669
Adgrl3	2.0024e-05	4.1272	0.0803221	0.876978
Tiparp	0	4.12643	0.153526	0.77482
G2e3	0	4.12518	0.0760693	0.858273
Rcn3	0.172009	4.12507	0.214524	0.685612
Abhd6	0.00056868	4.12478	0.102271	0.841727
Asic2	0.0280691	4.12465	0.00841778	0.98705
Hopx	0	4.12454	0.0510451	0.92518
Ttc39c	0.00247772	4.12425	0.0438918	0.920144
Gstm7	0	4.12344	0.157346	0.756835
Flnb	0.00151241	4.12277	0.0407536	0.92446
Slc2a12	0.00014477	4.12251	0.0335537	0.946763
Ppp1r12c	0.0700494	4.12209	0.0674334	0.87554
Rtkn	0.033947	4.12198	0.0336148	0.941727
Nim1k	0	4.12092	0.352962	0.542446
Agpat5	2.70639e-08	4.1209	0.239568	0.651079
Tagln2	2.68711e-06	4.12072	0.116429	0.832374
Jag1	0	4.12029	0.0706387	0.896403
Hdgf	0	4.12011	0.774152	0.197122
N4bp2l1	9.68007e-07	4.11992	0.0809963	0.883453
Cep192	2.34736e-05	4.11987	0.0390173	0.922302
Agt	0.085296	4.11976	0.0123739	0.984892
Crnkl1	1.34976e-05	4.11942	0.10651	0.816547
Bcl7c	1.16324e-07	4.11883	0.235572	0.63741
Zbtb39	0.055848	4.11832	0.0241834	0.955396
Usp51	0.000127026	4.11822	0.0820699	0.864029
Igf2bp3	1.46927e-06	4.11743	0.220486	0.660432
Fam57b	0	4.11724	0.0608318	0.88705
Cenpq	0	4.11655	0.195579	0.702878
Pisd	0	4.11619	0.245168	0.648921
1810013D15Rik	0.0376167	4.1155	0.00771842	0.98777
Fam221a	0.000989454	4.11536	0.0139817	0.971942
Cdk5rap2	0	4.11534	0.0744614	0.863309
Dnah7a	0	4.11516	0.0803572	0.883453
Ets2	0.0947336	4.11466	0.0206471	0.968345
Myl6	0.00247244	4.11396	0.836199	0.135252
Cfap77	0.00127011	4.11389	0.00929987	0.986331
Hebp1	0	4.11379	0.223182	0.693525
Zfyve21	0	4.11371	0.348965	0.523741
Mrps33	1.4626e-06	4.11322	0.792498	0.152518
Pdcd4	2.34767e-05	4.11309	0.364962	0.506475
Btbd10	1.98521e-05	4.11205	0.0901553	0.843885
Ncam2	0.00817497	4.11152	0.0431767	0.930216
Spcs3	7.10111e-05	4.11108	0.139481	0.773381
Tra2b	0	4.11107	0.575455	0.346043
Ucma	0.000605668	4.10994	0.00648622	0.991367
Acsl3	0	4.10918	0.588436	0.342446
Rcn2	0	4.10862	0.781929	0.151079
Cmbl	0.19551	4.10806	0.0217566	0.969784
Basp1	0	4.10772	0.413986	0.556115
Dync2li1	2.76284e-06	4.10726	0.194291	0.709353
Ppp2r5a	0	4.10545	0.172605	0.752518
Loxl1	0	4.10523	0.0619951	0.909353
Nat14	0	4.10384	0.179312	0.744604
Coro2b	0.000162835	4.10305	0.190576	0.706475
Plek2	0.306538	4.10214	0.00187944	0.996403
Gm27184	0.0176196	4.10194	0.010488	0.984892
Hdac7	0.11265	4.10156	0.0696797	0.884173
Kcnn2	0	4.10152	0.276166	0.640288
Rufy2	0.0127132	4.10137	0.0546811	0.907914
Pdxdc1	0.135752	4.10064	0.135933	0.774101
Slc4a3	2.01569e-06	4.10061	0.10239	0.843885
Trps1	0	4.10043	0.275358	0.616547
Sdr39u1	0.112923	4.10038	0.0401548	0.925899
Ptbp2	0	4.10006	0.287233	0.588489
Cxxc5	0.00104789	4.10001	0.331375	0.526619
Sdc3	1.60593e-06	4.09894	0.0895429	0.859712
March4	0.114352	4.09862	0.00487885	0.990647
Pld2	0	4.09852	0.102665	0.859712
Mrpl52	0	4.09803	0.641708	0.263309
Tmem151b	6.5941e-06	4.09735	0.0260524	0.944604
Gart	0	4.0972	0.201079	0.688489
Arhgdig	0.00289764	4.0962	0.0218049	0.961151
Hjurp	0	4.09613	0.2897	0.590647
Clic1	0	4.09587	0.612228	0.282014
Thy1	0.000255033	4.09506	0.0468215	0.93741
Gsap	0.000213476	4.09442	0.0591559	0.91223
Ppp1r3c	0	4.09433	0.14176	0.802158
Hsd17b12	0	4.09376	0.437178	0.417986
Sema6d	8.99594e-05	4.09258	0.119411	0.81295
Anxa6	0	4.09197	0.21428	0.705036
Ephx2	0	4.09169	0.0867208	0.884892
Ccs	0	4.09125	0.266892	0.611511
Tacc2	0	4.0907	0.1115	0.803597
Smox	0	4.09057	0.305141	0.582734
Gm12996	0.0263338	4.08981	0.00358442	0.994964
Pus1	0	4.08951	0.0839026	0.851079
Lin52	0.0345229	4.08937	0.0957628	0.845324
Cntnap2	0	4.08893	0.143474	0.789209
Catsper2	0.033143	4.08844	0.00668064	0.986331
Ncapd2	0	4.08798	0.147138	0.773381
Csgalnact1	5.35069e-05	4.08786	0.0479662	0.929496
Zdhhc4	0.0925661	4.08704	0.151413	0.760432
Lrrfip1	0	4.08579	0.0553087	0.907194
Crot	0	4.08554	0.2552	0.65036
Epas1	5.29358e-07	4.08466	0.0894252	0.880576
Apoc1	0	4.08391	0.0985441	0.872662
Efcab11	0	4.08366	0.0377898	0.923741
Commd3	0	4.08349	0.424107	0.420863
Sncg	0.0856594	4.08338	0.00314131	0.994964
Cadm3	0.00873999	4.08314	0.0931887	0.854676
Csdc2	0	4.08296	0.384243	0.51223
Eci1	0	4.08262	0.455641	0.4
Ube2ql1	2.18788e-05	4.08254	0.0202057	0.953237
Fnbp1	0	4.08243	0.152728	0.776978
Sema3a	2.94318e-05	4.08214	0.016179	0.966906
Xylt1	0.00759958	4.08169	0.0796633	0.870504
Cfap52	0.0063877	4.08162	0.0140745	0.982014
2310022B05Rik	0	4.0811	0.46313	0.414388
Nefm	3.60145e-05	4.07906	0.0199278	0.960432
Prkcsh	0.000598105	4.07899	0.28357	0.583453
Gpsm2	0	4.07838	0.105988	0.822302
Smyd2	0	4.07834	0.101008	0.825899
Eva1b	1.58228e-05	4.07809	0.0341443	0.951079
Trim28	0	4.07695	0.444851	0.468345
Capsl	0	4.07622	0.0611079	0.920863
Spp1	2.2729e-05	4.07578	0.0237099	0.963309
Echdc1	7.2851e-05	4.0756	0.1634	0.753957
Ak7	0.00136221	4.07558	0.00793528	0.989928
Galnt1	0.0780572	4.07494	0.166041	0.738129
Rgl3	0.000489314	4.07455	0.0275489	0.961871
Cwc15	1.68503e-05	4.07383	0.578308	0.289928
Gdap1	0.137389	4.07349	0.0685526	0.881295
Pifo	0	4.07335	0.0581124	0.923022
Spry2	0	4.07322	0.175901	0.769065
Acot1	0	4.07296	0.789604	0.153957
Thap4	6.36417e-05	4.0723	0.101184	0.82446
Aurka	0	4.07097	0.0831952	0.869065
Gfra1	0	4.07089	0.192578	0.761151
Got2	0	4.07037	0.190051	0.697842
Abat	0	4.07007	0.215124	0.708633
Ufsp2	1.77178e-05	4.06842	0.159186	0.741727
Zfp775	0.303995	4.06816	0.0774758	0.869065
Flrt3	0	4.06664	0.0510385	0.905755
Pacsin3	0	4.06637	0.296462	0.586331
Ccar2	0.184514	4.06599	0.0989834	0.838849
3110056K07Rik	1.27581e-05	4.06514	0.0633788	0.908633
Lpcat1	0	4.06477	0.250187	0.625899
Gpr17	0.0387596	4.06467	0.0122251	0.982014
Sirt2	0	4.06454	0.530802	0.330935
Srebf2	0.0567095	4.06436	0.22708	0.651799
Adsl	0	4.06401	0.165301	0.728777
Cwf19l2	0.229522	4.0635	0.104028	0.831655
Lrp2	0.0457291	4.06234	0.00652093	0.989209
Elavl2	0	4.06187	0.134104	0.785612
Dtymk	0	4.06173	0.46502	0.416547
Ndel1	0.0347703	4.06126	0.136122	0.778417
Slc16a2	0	4.06104	0.208097	0.711511
Dnajc18	0.000852044	4.06068	0.126244	0.802158
Tmem108	0	4.05948	0.0562872	0.899281
Rnf138rt1	0.000618419	4.05935	0.0125579	0.979137
Fam229b	0	4.05923	0.186158	0.729496
Anxa11	0.000634747	4.05838	0.0233107	0.966906
Gatm	0	4.05517	0.0793781	0.885612
Mvk	5.21275e-07	4.05392	0.178324	0.717986
Ndrg2	0	4.05356	1.10211	0.047482
Mta2	0	4.0527	0.214528	0.666187
Prr18	0.00909873	4.05153	0.0197512	0.965468
Med18	0.0170081	4.05076	0.0224528	0.959712
Plp2	0	4.05065	0.171893	0.723022
Nudt4	0	4.05052	0.205	0.688489
Lamp2	0	4.05002	0.313331	0.581295
Slc25a1	0.000109036	4.04994	0.113577	0.806475
Sorcs2	4.15672e-05	4.04983	0.0499918	0.926619
Agpat4	1.64555e-06	4.04972	0.0599788	0.884892
Laptm5	4.31085e-07	4.04954	0.025799	0.963309
Ptges3	0	4.04915	0.578262	0.310791
Faap24	3.70492e-06	4.04914	0.053379	0.902878
Bnip3	0.0781605	4.04914	0.152501	0.758273
Lhx2	0	4.04886	0.574883	0.32518
Kcnk1	0	4.04852	0.25645	0.696403
Cox4i1	0.0982873	4.04786	1.20987	0.0215827
G0s2	0.0124485	4.04782	0.0614191	0.905036
Abhd2	0.000181568	4.04755	0.102346	0.845324
Lama2	0	4.04747	0.091878	0.87554
Hspa8	0	4.04737	1.28349	0.0280576
Kif9	6.77652e-05	4.04612	0.0328852	0.95036
9330160F10Rik	0.0110512	4.04607	0.0177448	0.971942
Ddah1	0.161245	4.04534	1.04653	0.0755396
Nppc	0.0397021	4.04478	0.00395664	0.993525
Purb	0	4.04477	0.252502	0.635971
Lipg	0	4.04476	0.0716468	0.873381
Slc39a10	0.0231867	4.04437	0.113608	0.810791
Runx1t1	0	4.04434	0.0540674	0.910072
Apex1	0	4.04433	0.400859	0.494964
2010015M23Rik	0.0179211	4.04354	0.0261969	0.951799
Myo10	0.000490801	4.04274	0.309408	0.561151
Dock7	0.00168806	4.04224	0.150502	0.754676
Prtn3	0.00684688	4.04149	0.0170517	0.965468
Rorb	0	4.04118	0.426478	0.478417
Ptgr2	0	4.04095	0.175407	0.747482
Ucp2	5.80303e-06	4.04048	0.0604104	0.907194
Smim14	0	4.0401	0.360372	0.500719
Vmac	0.0073238	4.03967	0.0732778	0.886331
Tekt2	0.002951	4.03879	0.0113027	0.97482
Syt11	0	4.03843	0.901273	0.0956835
Nap1l5	0	4.0383	0.301475	0.617266
Rrs1	0	4.03829	0.239322	0.641727
Fam161a	0.0118322	4.03808	0.0113405	0.983453
Efcab1	0.0200991	4.03784	0.0184784	0.969065
Kif3a	0	4.03761	0.299595	0.561151
Sowaha	0.0326372	4.03711	0.00586434	0.990647
Nme7	0.00013595	4.03681	0.232598	0.655396
Islr	0.000705476	4.03536	0.025558	0.964748
Thoc2	7.27272e-06	4.03516	0.298273	0.569784
Zfp422	0	4.03488	0.42328	0.453237
Csnk1e	0	4.03451	0.302709	0.588489
Rad54l	0	4.03437	0.0746945	0.858993
BC026585	0	4.03413	0.115393	0.828058
Atxn1	0	4.03332	0.158614	0.773381
Dnajc6	0.0169849	4.03324	0.0044195	0.991367
Ctf1	5.0159e-05	4.03287	0.0753705	0.885612
Edrf1	0.0861859	4.03223	0.0216034	0.960432
S1pr3	5.86182e-05	4.03222	0.0157793	0.977698
Exosc9	0	4.03177	0.151834	0.741727
Trp53i11	0	4.03117	0.0629515	0.876259
Pak4	0	4.03095	0.0893525	0.838129
Cyba	0	4.03083	0.44987	0.459712
Gdpd1	0	4.03075	0.150989	0.751799
Scara3	0	4.03063	0.232727	0.695683
Il11ra1	0	4.02973	0.310141	0.601439
Cd109	0.10285	4.02959	0.0057425	0.990647
Pola2	0	4.02937	0.0792071	0.854676
2310036O22Rik	0	4.0287	0.592115	0.304317
Grifin	0.114015	4.02865	0.00627046	0.989928
Slc38a3	0	4.02864	0.175259	0.746763
Prr11	0	4.02772	0.0336605	0.931655
Ly6h	0	4.02693	0.161055	0.754676
Ephb1	0.000308689	4.02692	0.189262	0.735971
[truncated: 8,794 more rows]
