# Supplementary material for: Gas1-high quiescent neural stem cells are multipotent and produce oligodendrocytes during aging and after demyelinating injury
Source: PLoS Biol. 2025 Apr 3;23(4):e3003100. doi: 10.1371/journal.pbio.3003100 (PMC11990765; doi:10.1371/journal.pbio.3003100)
Supplement: S2 Table — (XLSX) [file pbio.3003100.s008.xlsx]

## Sheet: Sheet1
Table S2: Overlap genes of dynamic genes at multiple time points in Table S1 and adult SVZ NSC marker genes.
Borrett et al. P61 SVZ NSC and Silla et al. young adult SVZ B cell differential gene expression analysis was performed using the Seurat package. Borrett et al. E14.5-P61 NSC dynamic genes were analyzed using the PseudotimeDE package.
(Borrett et al.P61 SVZ NSC markers: FindMarker function, avg_log2FC > 1 & p_val_adj < 0.01; Silla et al. young adult SVZ B cell markers: FindMarker function, avg_log2FC > 1 & p_val_adj < 0.01; Borrett et al. E14.5-P61 NSCS dynamic genes (from Table S1): fix.pv < 0.01, rank > 3, expv.mean > 0.25)
avg_log2FC: log fold-chage of the average expression between the two clusters.
p_val_adj: Adjusted p-value, based on bonferroni correction using all features in the dataset.
fix.pv: The significance level corresponding to the chi-square statistic.
rank: The numerical rank of the problem, it can be used to describe the gene's variation over pseudotime.
expv.mean: The average expression level of genes in cells in pseudotime analysis.
	Borrett et al.P61 SVZ NSC markers		Borrett et al. E14.5-P61 NSCS dynamic genes			Silla et al. young adult SVZ B cell markers
Gene	avg_log2FC	p_val_adj	fix.pv	rank	expv.mean	avg_log2FC	p_val_adj
Gfap	4.04724	1.00057e-08	0	4.85136	0.255817	2.44846	0
S100a6	3.75406	2.74534e-75	0	4.80094	0.682255	2.41531	0
Ccdc80	3.31095	1.7388e-38	0	4.89694	0.306023	1.03587	0
Gm10561	3.29358	1.05847e-83	0	4.91586	0.33968	1.52073	0
Tnfrsf19	3.19408	1.5755e-74	0	4.56542	0.367251	1.17253	0
Acot1	3.1922	6.06354e-93	0	4.07296	0.789604	1.38802	0
Pdlim4	3.12343	3.08896e-62	0	4.90664	0.633218	1.48992	0
Dtna	3.01607	3.53752e-71	0	4.8069	0.544832	1.54332	0
Fxyd1	2.96558	6.27539e-61	0	4.71677	0.714626	1.42837	0
Hmgcs2	2.95122	2.30889e-27	0	4.56795	0.324088	1.20424	0
Gas1	2.87255	5.29888e-36	0	3.5241	0.489305	1.02018	0
Igfbp5	2.86869	6.66219e-56	0	4.4911	0.475849	2.08364	0
Fabp7	2.82744	6.58528e-69	0	4.59464	1.29761	2.14634	0
Fbxo2	2.82128	1.53584e-42	0	4.60892	0.547502	2.60725	0
Dkk3	2.81078	7.57335e-63	0	4.66811	0.510845	1.44514	0
Gm11627	2.80451	1.86446e-30	0	4.48602	0.385851	1.20624	0
Lhx2	2.76944	3.43715e-57	0	4.04886	0.574883	1.02919	0
Ntrk2	2.75543	2.91818e-67	0	4.78214	0.964179	2.16523	0
Cpe	2.69885	7.79235e-44	0	4.65699	1.31682	2.78612	0
Cbs	2.68837	2.99693e-43	0	4.53221	0.412867	1.36339	0
Slc1a2	2.67167	2.98134e-63	0	4.94622	0.927047	2.36725	0
Sox9	2.56932	6.0533e-42	0	4.71059	0.749719	1.09677	0
Sfxn5	2.50021	5.34392e-25	0	4.61652	0.474232	1.57862	0
Mlc1	2.43066	5.52951e-76	0	4.77709	0.791235	1.71636	0
Crym	2.41542	8.95195e-22	0	4.83843	0.387002	1.77391	0
Prdx6	2.41471	2.85856e-49	0	4.66131	1.2104	2.55231	0
Phgdh	2.35876	1.88079e-68	0	4.18963	1.11514	2.61761	0
Mt2	2.27704	8.38631e-54	0	4.9146	0.904894	1.11875	0
Psph	2.20516	2.31758e-29	0	4.90274	0.746866	1.36643	0
Trim9	2.15211	5.97992e-14	0	4.57576	0.333097	1.25607	0
Id4	2.11385	6.83471e-50	0	4.56951	0.907208	1.64798	0
Rorb	2.02476	4.45666e-40	0	4.04118	0.426478	1.92999	0
Msi2	2.00231	8.6688e-46	0	3.94572	0.759684	1.08858	0
Ttyh1	1.99325	1.29075e-35	0	4.87921	0.884621	1.9463	0
Fam107a	1.97178	1.87695e-37	0	4.37759	0.481071	1.40533	0
Gstm1	1.96087	7.15773e-30	0	4.70102	0.930308	1.00578	0
Asrgl1	1.95125	1.54955e-30	0	4.92309	0.708544	1.60376	0
Slc1a3	1.94141	5.3064e-52	0	4.73272	1.14465	2.33377	0
Mt1	1.89886	1.12172e-31	0	4.76606	1.12176	1.12567	0
Acaa2	1.87693	4.77425e-22	0	4.35494	0.47124	1.04727	0
Zfp36l2	1.86452	7.60909e-23	0	4.77219	0.391351	1.09012	0
Gabrb1	1.84205	3.64262e-15	0	4.73154	0.278118	1.37018	0
Cspg5	1.81641	1.7534e-49	0	4.90146	1.01064	2.24455	0
Clu	1.80079	6.97118e-22	0	4.8523	0.940772	1.84716	0
Gadd45g	1.767	1.35561e-11	0	4.99388	0.390237	1.73069	0
Apoe	1.76103	1.56197e-35	0	4.94967	1.32769	2.36637	0
Mmd2	1.75881	5.30776e-53	0	4.62743	0.86642	1.48867	0
Mfge8	1.74798	1.43946e-48	0	4.66074	1.03355	1.32088	0
Glud1	1.65982	1.32383e-25	0	4.89909	0.769863	1.46826	0
Acsl3	1.65677	7.29568e-31	0	4.10918	0.588436	1.76445	0
Aldoc	1.63349	7.51065e-33	0	4.22919	1.17401	3.3082	0
Ndrg2	1.63067	5.15002e-30	0	4.05356	1.10211	2.45694	0
Plpp3	1.61141	6.35228e-51	0	4.9438	1.11432	2.67515	0
Rgs20	1.58537	8.74603e-13	0	4.78037	0.358906	1.77849	0
Ntsr2	1.56628	1.31701e-61	0	4.98909	0.513225	2.22307	0
Gja1	1.53263	4.3585e-45	0	4.94933	0.663955	1.65779	0
Nrxn1	1.52972	2.78783e-16	0	4.92746	0.49877	1.2521	0
S100a1	1.51511	3.01013e-21	0	4.91395	0.643697	1.58894	0
Fars2	1.49201	4.66347e-06	0	4.62425	0.307437	1.31735	0
Emp2	1.49054	0.00375537	0	4.80141	0.399752	1.22845	0
Cst3	1.45824	1.6568e-26	0	4.89007	1.58297	1.45439	0
Nkain4	1.44638	2.39977e-21	0	4.73381	0.67335	1.09592	0
Gstm5	1.4429	2.98517e-30	0	4.39839	0.977923	1.56419	0
Enho	1.32968	3.72153e-13	0	4.80569	0.52147	1.46906	0
Aldh2	1.32035	1.97917e-19	0	4.83075	0.525841	1.04903	0
Il18	1.31267	3.45129e-15	0	4.56685	0.397262	1.11079	0
Ldhb	1.2744	1.41805e-28	0	3.84097	1.1391	1.60969	0
Ednrb	1.265	8.65298e-12	0	4.95594	0.528375	1.21029	0
Gpm6b	1.24447	8.29919e-25	0	4.65648	1.22072	1.92424	0
Scd2	1.23515	1.01214e-18	0	4.76701	0.881133	1.28152	0
Tst	1.21964	1.09441e-16	0	4.90849	0.517764	1.71189	0
F3	1.19999	3.5729e-20	0	4.73377	0.410083	1.38433	0
Hes5	1.18671	4.07594e-17	0	4.86139	0.70129	2.62198	0
Cd63	1.14654	8.80794e-25	0	4.32588	0.98926	1.17698	0
S1pr1	1.05431	1.33189e-19	0	4.94793	0.512915	1.26465	0
