# Supplementary material for: Gas1-high quiescent neural stem cells are multipotent and produce oligodendrocytes during aging and after demyelinating injury
Source: PLoS Biol. 2025 Apr 3;23(4):e3003100. doi: 10.1371/journal.pbio.3003100 (PMC11990765; doi:10.1371/journal.pbio.3003100)
Supplement: S3 Table — (XLSX) [file pbio.3003100.s009.xlsx]

## Sheet: Sheet1
Table S3：Cell-type specific gene expression in the single-cell transcriptomic analysis by house data.
DEGs were calculated using the FindAllMarkers function within the Seurat package with default settings. (Filtered by p_val_adj < 0.01)
(FindAllMarkers function: only.pos = T)
p_val: p value
avg_log2FC: log fold-chage of the average expression between the two clusters.
pct.1: The percentage of a given cell type where a gene is expressed
pct.2: The percentage of the rest of cells where a gene is expressed
p_val_adj: Adjusted p-value, based on bonferroni correction using all features in the dataset.
p_val	avg_log2FC	pct.1	pct.2	p_val_adj	cluster	gene
0	4.71017	1	0.015	0	Ependymal	Cfap299
0	4.60585	1	0.041	0	Ependymal	Csmd1
0	4.40969	0.987	0.022	0	Ependymal	Spag16
1.07273e-118	4.30935	0.954	0.325	3.14673e-114	Ependymal	Dbi
0	4.29656	0.987	0.01	0	Ependymal	Dnah12
1.2894e-235	4.28271	0.993	0.147	3.78234e-231	Ependymal	Syne1
0	4.2174	0.993	0.057	0	Ependymal	Agbl4
0	4.14964	0.987	0.017	0	Ependymal	Tmem212
0	4.04661	1	0.024	0	Ependymal	Adamts20
0	3.97047	0.987	0.046	0	Ependymal	Cfap54
0	3.66863	0.974	0.009	0	Ependymal	Wdr49
0	3.64822	0.876	0.021	0	Ependymal	Rarres2
0	3.57994	0.987	0.016	0	Ependymal	Spef2
0	3.46298	0.863	0.07	0	Ependymal	Mt3
0	3.40878	0.967	0.021	0	Ependymal	Rgs22
0	3.35273	0.941	0.006	0	Ependymal	Gm13481
0	3.33165	0.961	0.011	0	Ependymal	Cfap44
0	3.3307	0.954	0.017	0	Ependymal	Dnah9
0	3.29799	0.961	0.005	0	Ependymal	C230072F16Rik
0	3.29636	0.967	0.049	0	Ependymal	Glis3
0	3.27484	0.974	0.033	0	Ependymal	Ak7
1.81465e-145	3.23871	0.915	0.206	5.32309e-141	Ependymal	Mt1
1.58821e-295	3.22924	0.85	0.071	4.65886e-291	Ependymal	Kcnip4
0	3.22398	0.863	0.04	0	Ependymal	Chchd10
0	3.21785	0.922	0.023	0	Ependymal	Arhgap6
0	3.18681	0.974	0.098	0	Ependymal	Dnah11
0	3.16378	0.948	0.006	0	Ependymal	Ankfn1
4.20411e-294	3.14359	0.967	0.1	1.23323e-289	Ependymal	Pacrg
9.86678e-151	3.14071	0.993	0.245	2.89432e-146	Ependymal	Npas3
0	3.13364	0.961	0.046	0	Ependymal	Gm973
0	3.12998	0.915	0.016	0	Ependymal	Ccdc153
0	3.12035	0.961	0.009	0	Ependymal	Dnah6
0	3.09941	0.941	0.016	0	Ependymal	Spag17
0	3.09066	0.954	0.011	0	Ependymal	Ccdc170
0	3.08062	0.935	0.006	0	Ependymal	Gm10714
0	3.07197	0.974	0.017	0	Ependymal	Lrriq1
0	3.01326	0.954	0.007	0	Ependymal	Dnah5
0	2.99877	0.961	0.023	0	Ependymal	Kif6
0	2.99034	0.935	0.019	0	Ependymal	Dcdc5
0	2.9648	0.935	0.019	0	Ependymal	Ccdc146
2.10201e-135	2.95523	0.967	0.275	6.16605e-131	Ependymal	Ntrk2
0	2.94105	0.941	0.026	0	Ependymal	Dnah3
0	2.93234	0.954	0.016	0	Ependymal	Cfap61
0	2.92546	0.961	0.005	0	Ependymal	Ak9
0	2.91161	0.967	0.078	0	Ependymal	Hydin
0	2.88218	0.941	0.062	0	Ependymal	Ccdc162
0	2.85867	0.993	0.061	0	Ependymal	9530026P05Rik
0	2.83837	0.935	0.085	0	Ependymal	3300002A11Rik
0	2.82982	0.935	0.007	0	Ependymal	Lrrc36
0	2.78017	0.967	0.043	0	Ependymal	Ccdc30
1.06859e-218	2.77154	0.902	0.112	3.13459e-214	Ependymal	Sparcl1
0	2.75954	0.935	0.003	0	Ependymal	Armc4
0	2.74875	0.928	0.029	0	Ependymal	Gm4876
0	2.74671	0.961	0.087	0	Ependymal	Adgrv1
0	2.74118	0.843	0.042	0	Ependymal	Clu
5.28379e-168	2.72186	0.863	0.147	1.54995e-163	Ependymal	Gstm1
0	2.71577	0.948	0.003	0	Ependymal	Zbbx
0	2.68836	0.948	0.031	0	Ependymal	Cfap46
0	2.67922	0.941	0.004	0	Ependymal	Frmpd2
1.51125e-176	2.67136	0.954	0.181	4.4331e-172	Ependymal	Shank2
1.32403e-296	2.64796	0.922	0.088	3.8839e-292	Ependymal	Cfap43
0	2.61448	0.928	0.008	0	Ependymal	Spata17
5.83653e-294	2.60281	0.948	0.096	1.71209e-289	Ependymal	Cfap69
2.92709e-288	2.56469	0.882	0.082	8.58633e-284	Ependymal	Mns1
0	2.56317	0.928	0.06	0	Ependymal	Wwc1
3.5184e-233	2.55611	0.902	0.111	1.03209e-228	Ependymal	Cdr1os
0	2.54416	0.922	0.041	0	Ependymal	Dnah7b
0	2.54007	0.895	0.029	0	Ependymal	Bicc1
0	2.52232	0.922	0.005	0	Ependymal	2010001K21Rik
0	2.47899	0.869	0.047	0	Ependymal	Tm4sf1
0	2.47263	0.915	0.023	0	Ependymal	Spag6l
0	2.44781	0.895	0.021	0	Ependymal	Enkur
0	2.40841	0.81	0.023	0	Ependymal	Acss3
0	2.39386	0.824	0.013	0	Ependymal	Gm19935
0	2.39144	0.856	0.004	0	Ependymal	Unc5cl
4.68051e-201	2.38584	0.869	0.111	1.37298e-196	Ependymal	Esrrg
0	2.38567	0.83	0.004	0	Ependymal	Cabcoco1
0	2.37518	0.908	0.003	0	Ependymal	Ttc29
2.53708e-62	2.37309	0.941	0.759	7.44227e-58	Ependymal	Hsp90aa1
1.99267e-256	2.36859	0.928	0.107	5.84529e-252	Ependymal	Wdr78
0	2.36836	0.876	0.026	0	Ependymal	Shroom3
0	2.35888	0.882	0.003	0	Ependymal	Wdr63
0	2.35472	0.895	0.009	0	Ependymal	Lmntd1
0	2.33992	0.889	0.007	0	Ependymal	Cdhr3
0	2.3375	0.889	0.014	0	Ependymal	Ddo
0	2.3369	0.83	0.011	0	Ependymal	Rsph1
0	2.33555	0.876	0.012	0	Ependymal	Bbox1
0	2.33496	0.83	0.003	0	Ependymal	Dthd1
8.4286e-306	2.32936	0.902	0.08	2.47244e-301	Ependymal	Lrrc9
0	2.31029	0.817	0.009	0	Ependymal	Calb1
0	2.30575	0.922	0.076	0	Ependymal	Ptprk
0	2.29988	0.922	0.003	0	Ependymal	Cfap65
0	2.29767	0.902	0.007	0	Ependymal	Ankub1
1.7292e-260	2.29758	0.902	0.095	5.07243e-256	Ependymal	Dnajc6
0	2.28992	0.889	0.015	0	Ependymal	Wdr66
1.38924e-98	2.2751	0.895	0.309	4.0752e-94	Ependymal	Tmem47
0	2.26654	0.876	0.064	0	Ependymal	Cep126
7.71093e-237	2.26085	0.843	0.09	2.26192e-232	Ependymal	Anxa5
0	2.25975	0.889	0.003	0	Ependymal	Syt10
0	2.25559	0.85	0.045	0	Ependymal	Gja1
7.90977e-116	2.25447	0.915	0.247	2.32025e-111	Ependymal	Cdc14a
1.16795e-109	2.25446	0.922	0.258	3.42605e-105	Ependymal	2210408I21Rik
0	2.24968	0.908	0.071	0	Ependymal	Ccdc148
0	2.24394	0.837	0.009	0	Ependymal	Dynlrb2
0	2.24112	0.922	0.027	0	Ependymal	Vwa3a
1.64711e-83	2.23082	0.85	0.296	4.83164e-79	Ependymal	Txnip
1.94956e-115	2.2306	0.987	0.266	5.71884e-111	Ependymal	Nkain2
0	2.23049	0.856	0.011	0	Ependymal	Meig1
0	2.22091	0.889	0.055	0	Ependymal	Dnah2
1.10686e-140	2.21688	0.856	0.179	3.24688e-136	Ependymal	Hspa4l
0	2.21231	0.778	0.004	0	Ependymal	Rit2
0	2.21145	0.889	0.004	0	Ependymal	Iqca
0	2.2079	0.882	0.053	0	Ependymal	Cfap47
1.03495e-117	2.20581	0.889	0.198	3.03592e-113	Ependymal	Zfp36l1
3.99539e-86	2.19551	1	0.651	1.17201e-81	Ependymal	Dmd
0	2.19415	0.843	0.007	0	Ependymal	4930519F16Rik
0	2.18961	0.797	0.009	0	Ependymal	Aebp1
1.01112e-107	2.18182	0.85	0.227	2.96601e-103	Ependymal	Sox9
0	2.17846	0.908	0.007	0	Ependymal	Adgb
4.92344e-225	2.16638	0.817	0.082	1.44424e-220	Ependymal	Ifitm3
8.88013e-106	2.16316	0.928	0.322	2.6049e-101	Ependymal	Hipk1
0	2.16161	0.869	0.051	0	Ependymal	Ccdc39
5.36659e-90	2.15594	0.98	0.429	1.57423e-85	Ependymal	Atxn1
0	2.15554	0.869	0.003	0	Ependymal	Ccdc180
0	2.15371	0.85	0.015	0	Ependymal	Tmem232
0	2.15234	0.771	0.05	0	Ependymal	Gsn
1.80685e-125	2.15099	0.935	0.205	5.30022e-121	Ependymal	Fhit
0	2.14267	0.876	0.007	0	Ependymal	Ttll8
0	2.12672	0.85	0.017	0	Ependymal	Aqp4
0	2.1185	0.869	0.004	0	Ependymal	Ttc21a
0	2.10993	0.882	0.029	0	Ependymal	Plce1
0	2.10253	0.882	0.052	0	Ependymal	Stk33
9.22436e-90	2.0975	0.961	0.408	2.70587e-85	Ependymal	Apoe
0	2.08532	0.869	0.017	0	Ependymal	Ppil6
0	2.08455	0.83	0.004	0	Ependymal	Efcab1
0	2.0833	0.804	0.031	0	Ependymal	Rgs6
6.26775e-282	2.06703	0.83	0.07	1.83858e-277	Ependymal	Plch1
0	2.06497	0.843	0.007	0	Ependymal	Cfap77
0	2.05821	0.81	0.027	0	Ependymal	Hspa2
0	2.0456	0.869	0.05	0	Ependymal	Kif9
0	2.04267	0.654	0.002	0	Ependymal	Col6a5
0	2.04088	0.863	0.003	0	Ependymal	Fam216b
0	2.03894	0.725	0.032	0	Ependymal	S100a6
0	2.03817	0.791	0.009	0	Ependymal	Foxj1
7.89342e-117	2.03494	0.869	0.216	2.31546e-112	Ependymal	Itm2c
2.01782e-92	2.03417	0.856	0.274	5.91907e-88	Ependymal	Prdx6
0	2.03256	0.817	0.006	0	Ependymal	Fam183b
0	2.0307	0.778	0.023	0	Ependymal	Tppp3
0	2.02832	0.856	0.022	0	Ependymal	Rassf9
0	2.02713	0.85	0.008	0	Ependymal	Vit
0	2.02564	0.843	0.04	0	Ependymal	Lrguk
3.29344e-67	2.01661	0.908	0.517	9.66097e-63	Ependymal	Nudt4
0	2.01543	0.895	0.044	0	Ependymal	Fhad1
0	2.00056	0.863	0.004	0	Ependymal	Maats1
0	2.00024	0.804	0.001	0	Ependymal	Gm47888
0	1.9977	0.771	0.022	0	Ependymal	Tnr
1.1241e-245	1.99713	0.895	0.087	3.29743e-241	Ependymal	Pltp
7.3468e-82	1.99625	0.961	0.461	2.15511e-77	Ependymal	Arhgap5
2.56561e-84	1.99597	0.974	0.371	7.52596e-80	Ependymal	Wwox
1.16179e-224	1.99188	0.876	0.1	3.40799e-220	Ependymal	Lekr1
2.89366e-152	1.99034	0.928	0.178	8.48827e-148	Ependymal	Elmod1
0	1.98649	0.817	0.011	0	Ependymal	Dcdc2a
1.35391e-83	1.98358	0.902	0.327	3.97156e-79	Ependymal	Prickle2
5.56046e-147	1.98036	0.948	0.204	1.63111e-142	Ependymal	Ulk4
0	1.97467	0.889	0.031	0	Ependymal	Iqck
5.94671e-306	1.96789	0.85	0.066	1.74441e-301	Ependymal	Gas6
0	1.96409	0.869	0.027	0	Ependymal	Mlf1
0	1.95843	0.817	0.037	0	Ependymal	Mlc1
0	1.95701	0.843	0.011	0	Ependymal	Dnah10
0	1.95634	0.81	0.046	0	Ependymal	Pcp4l1
8.10069e-103	1.9558	0.837	0.216	2.37626e-98	Ependymal	Tubb4b
0	1.95364	0.765	0.044	0	Ependymal	1110017D15Rik
0	1.95309	0.83	0.013	0	Ependymal	Iqub
0	1.95222	0.81	0.015	0	Ependymal	Armc3
0	1.94918	0.882	0.048	0	Ependymal	Armc2
2.17056e-207	1.94173	0.869	0.107	6.36712e-203	Ependymal	Aig1
4.13453e-77	1.93708	0.961	0.558	1.21282e-72	Ependymal	Slc38a1
0	1.93235	0.797	0.031	0	Ependymal	Iqgap2
1.47355e-110	1.93018	0.869	0.235	4.32251e-106	Ependymal	Dnajc3
1.62498e-141	1.92863	0.889	0.154	4.76671e-137	Ependymal	Rmst
0	1.92642	0.758	0.006	0	Ependymal	Cd109
0	1.92584	0.791	0.046	0	Ependymal	Ramp1
6.60448e-73	1.92199	0.882	0.312	1.93736e-68	Ependymal	Ralyl
0	1.92165	0.83	0.036	0	Ependymal	Efhb
0	1.91929	0.81	0.01	0	Ependymal	Fbxl13
2.99937e-96	1.91653	0.922	0.283	8.79837e-92	Ependymal	Oxr1
0	1.90853	0.81	0.01	0	Ependymal	Rsph4a
4.37322e-95	1.90848	0.882	0.278	1.28284e-90	Ependymal	Casd1
0	1.90647	0.843	0.004	0	Ependymal	Lrrc6
0	1.90123	0.817	0.048	0	Ependymal	Riiad1
1.16716e-110	1.90011	0.922	0.238	3.42375e-106	Ependymal	Tmem108
0	1.89935	0.81	0.012	0	Ependymal	Dnaic1
8.78778e-177	1.89888	0.876	0.122	2.57781e-172	Ependymal	Nckap5
0	1.88724	0.863	0.022	0	Ependymal	Nek11
0	1.88191	0.712	0.009	0	Ependymal	Ecrg4
3.71662e-181	1.87753	0.908	0.144	1.09023e-176	Ependymal	Ift88
0	1.87348	0.765	0.017	0	Ependymal	Pakap
0	1.87275	0.797	0.018	0	Ependymal	Synpo2
0	1.87146	0.843	0.012	0	Ependymal	Ect2l
1.3935e-213	1.87031	0.863	0.106	4.08771e-209	Ependymal	Dnal1
4.40367e-100	1.86988	0.85	0.235	1.29177e-95	Ependymal	Hsph1
1.39081e-225	1.86618	0.758	0.072	4.07979e-221	Ependymal	Fhod3
0	1.86595	0.83	0.019	0	Ependymal	Cfap100
0	1.86559	0.83	0.005	0	Ependymal	Cfap206
3.42771e-206	1.86212	0.856	0.11	1.00548e-201	Ependymal	Bphl
0	1.85807	0.797	0.007	0	Ependymal	1700012B09Rik
0	1.85686	0.843	0.01	0	Ependymal	Drc1
0	1.85526	0.797	0.019	0	Ependymal	Marchf4
0	1.85377	0.824	0.003	0	Ependymal	Cfap52
0	1.84361	0.752	0.016	0	Ependymal	Dnah7a
0	1.84268	0.68	0.012	0	Ependymal	Kctd8
7.85293e-180	1.83972	0.863	0.127	2.30358e-175	Ependymal	Ccdc191
5.60835e-155	1.83282	0.797	0.126	1.64515e-150	Ependymal	Prxl2a
1.25939e-129	1.83261	0.915	0.173	3.69429e-125	Ependymal	Pard3b
0	1.82472	0.817	0.005	0	Ependymal	Lrrc23
0	1.81962	0.83	0.018	0	Ependymal	Nme5
0	1.81793	0.771	0.026	0	Ependymal	Mgst1
4.0973e-73	1.81582	0.987	0.516	1.2019e-68	Ependymal	Rora
0	1.80642	0.85	0.053	0	Ependymal	Cfap74
1.91422e-266	1.79799	0.824	0.069	5.61517e-262	Ependymal	Zfp521
0	1.79734	0.83	0.026	0	Ependymal	Drc3
0	1.79125	0.797	0.045	0	Ependymal	Gm16083
0	1.78787	0.856	0.034	0	Ependymal	Cdkl4
0	1.78764	0.752	0.002	0	Ependymal	Scn7a
4.65639e-92	1.78321	0.784	0.222	1.36591e-87	Ependymal	Elof1
0	1.77804	0.856	0.045	0	Ependymal	Ccdc114
0	1.7757	0.83	0.055	0	Ependymal	Epb41l4a
3.26224e-97	1.77389	0.902	0.25	9.56947e-93	Ependymal	Cep128
0	1.77386	0.784	0.007	0	Ependymal	Togaram2
0	1.77144	0.732	0.019	0	Ependymal	Pawr
0	1.7701	0.837	0.021	0	Ependymal	Kif27
7.08046e-62	1.76753	0.882	0.508	2.07698e-57	Ependymal	Scd2
0	1.76095	0.804	0.001	0	Ependymal	Zfp474
1.13029e-175	1.75702	0.771	0.096	3.31559e-171	Ependymal	Mt2
0	1.75569	0.712	0.006	0	Ependymal	Gm29266
2.60222e-102	1.75345	0.745	0.136	7.63335e-98	Ependymal	Eda
0	1.75269	0.739	0.007	0	Ependymal	Bmp6
0	1.74404	0.778	0.005	0	Ependymal	Cfap70
0	1.74325	0.817	0.016	0	Ependymal	Cfap126
3.70298e-228	1.74287	0.869	0.099	1.08623e-223	Ependymal	Wdr60
0	1.73945	0.83	0.012	0	Ependymal	Ccdc81
0	1.73673	0.725	0.004	0	Ependymal	Gm4681
0	1.73245	0.797	0.002	0	Ependymal	Daw1
7.04905e-93	1.73103	0.863	0.239	2.06777e-88	Ependymal	Vim
0	1.72994	0.817	0.049	0	Ependymal	Spata6
0	1.72172	0.797	0.009	0	Ependymal	Cfap45
1.76597e-147	1.71297	0.895	0.163	5.18028e-143	Ependymal	Carmil1
0	1.70998	0.83	0.005	0	Ependymal	Ppp1r36
3.17129e-252	1.70874	0.876	0.08	9.30267e-248	Ependymal	Wwtr1
0	1.70862	0.758	0.006	0	Ependymal	Dnali1
1.48198e-60	1.70719	0.941	0.642	4.34724e-56	Ependymal	Cpe
1.24668e-167	1.70446	0.837	0.117	3.657e-163	Ependymal	Serpine2
0	1.70219	0.706	0.013	0	Ependymal	Mamdc2
0	1.69615	0.725	0.013	0	Ependymal	Gm36037
0	1.68733	0.725	0.011	0	Ependymal	Dnah7c
3.86488e-249	1.68663	0.83	0.074	1.13372e-244	Ependymal	Atp1a2
0	1.68407	0.778	0.004	0	Ependymal	Vwa3b
0	1.68374	0.797	0.043	0	Ependymal	Anxa2
3.25954e-86	1.67582	0.83	0.223	9.56155e-82	Ependymal	Gmds
7.77533e-73	1.674	0.797	0.278	2.28082e-68	Ependymal	Prnp
0	1.66188	0.784	0.025	0	Ependymal	Sema3e
0	1.65542	0.667	0.014	0	Ependymal	Unc13c
0	1.65345	0.797	0.021	0	Ependymal	1700088E04Rik
0	1.65143	0.732	0.008	0	Ependymal	Ccdc60
4.6945e-193	1.64806	0.745	0.076	1.37708e-188	Ependymal	Ppp2r2b
1.98402e-282	1.64741	0.693	0.043	5.81992e-278	Ependymal	Etl4
0	1.64169	0.641	0.016	0	Ependymal	Pde1a
0	1.64099	0.771	0.003	0	Ependymal	Lrrc74b
0	1.63881	0.804	0.054	0	Ependymal	Eps8
0	1.63486	0.778	0.005	0	Ependymal	Gm867
0	1.62747	0.739	0.024	0	Ependymal	Nek10
1.43735e-57	1.62553	0.954	0.655	4.21633e-53	Ependymal	Nnat
0	1.62269	0.706	0.019	0	Ependymal	Trhde
0	1.62238	0.765	0.005	0	Ependymal	Pifo
0	1.62198	0.824	0.044	0	Ependymal	Rsph10b
0	1.61917	0.771	0.008	0	Ependymal	Mro
7.4448e-81	1.61076	0.928	0.384	2.18386e-76	Ependymal	Nin
7.42643e-230	1.60782	0.843	0.09	2.17847e-225	Ependymal	Ttll3
1.02003e-71	1.60408	0.81	0.277	2.99214e-67	Ependymal	Id4
6.58397e-235	1.6032	0.752	0.068	1.93134e-230	Ependymal	Mettl7a1
5.739e-212	1.59241	0.824	0.091	1.68348e-207	Ependymal	Agbl3
0	1.5909	0.771	0.011	0	Ependymal	Fam149a
0	1.58772	0.752	0.005	0	Ependymal	1700016K19Rik
1.17474e-62	1.5804	0.928	0.412	3.44597e-58	Ependymal	Trps1
3.69125e-117	1.57811	0.85	0.185	1.08279e-112	Ependymal	Rpgrip1l
1.03157e-78	1.57687	0.876	0.325	3.02602e-74	Ependymal	Eea1
6.6482e-79	1.57169	0.889	0.322	1.95018e-74	Ependymal	Tsga10
3.56496e-138	1.56996	0.83	0.151	1.04575e-133	Ependymal	Cep290
1.96896e-72	1.56703	0.915	0.375	5.77574e-68	Ependymal	Dync2h1
1.30576e-108	1.56529	0.869	0.22	3.83031e-104	Ependymal	Ift81
1.7156e-141	1.56428	0.804	0.134	5.03254e-137	Ependymal	Ascc1
4.67829e-63	1.54989	0.824	0.334	1.37233e-58	Ependymal	Gng5
0	1.54924	0.66	0.002	0	Ependymal	Ccdc3
9.966e-67	1.54891	0.941	0.481	2.92343e-62	Ependymal	Cspp1
0	1.54858	0.66	0.004	0	Ependymal	Rp1
1.0378e-61	1.54812	0.908	0.452	3.04428e-57	Ependymal	Atp2a2
0	1.54295	0.765	0.009	0	Ependymal	Nek5
0	1.53849	0.791	0.01	0	Ependymal	Erich3
4.55879e-60	1.53633	0.98	0.768	1.33728e-55	Ependymal	Fth1
0	1.53456	0.699	0.002	0	Ependymal	Sntn
4.56008e-202	1.53394	0.771	0.085	1.33765e-197	Ependymal	Gnal
4.61835e-142	1.53253	0.758	0.119	1.35475e-137	Ependymal	Fhl1
0	1.52837	0.686	0.024	0	Ependymal	Slc39a12
0	1.52758	0.497	0.014	0	Ependymal	Hs6st3
2.2524e-102	1.52751	0.915	0.232	6.60719e-98	Ependymal	Apbb2
1.41962e-94	1.52505	0.889	0.234	4.16431e-90	Ependymal	Wdpcp
0	1.52469	0.719	0.006	0	Ependymal	Mak
1.32411e-77	1.52396	0.948	0.338	3.88414e-73	Ependymal	Lncpint
0	1.52006	0.732	0.003	0	Ependymal	Cfap161
3.44482e-97	1.51526	0.784	0.181	1.0105e-92	Ependymal	Gclc
0	1.51472	0.725	0.008	0	Ependymal	Slc24a4
0	1.51454	0.771	0.011	0	Ependymal	Tekt1
4.7521e-211	1.50779	0.791	0.081	1.39398e-206	Ependymal	Gm49417
0	1.50257	0.686	0.021	0	Ependymal	Fxyd1
1.19516e-158	1.50037	0.824	0.126	3.5059e-154	Ependymal	Lca5
0	1.49955	0.752	0.002	0	Ependymal	Gm42722
2.34446e-48	1.49782	1	0.997	6.87725e-44	Ependymal	CT010467.1
0	1.49431	0.791	0.052	0	Ependymal	Tmem107
0	1.49333	0.765	0.039	0	Ependymal	Dnaja4
0	1.48855	0.732	0.024	0	Ependymal	Plekha7
1.075e-119	1.48806	0.856	0.182	3.15342e-115	Ependymal	Ift74
8.49754e-253	1.48772	0.739	0.057	2.49267e-248	Ependymal	Rfx4
0	1.48619	0.725	0.024	0	Ependymal	Gpr37l1
8.51e-151	1.48334	0.732	0.104	2.49632e-146	Ependymal	Cetn2
0	1.47953	0.739	0.002	0	Ependymal	Vwa5b1
2.83293e-134	1.47472	0.765	0.13	8.31013e-130	Ependymal	Wdr35
1.37668e-118	1.47242	0.725	0.128	4.03835e-114	Ependymal	Psph
1.50379e-114	1.47165	0.765	0.145	4.41123e-110	Ependymal	Chpt1
0	1.46951	0.752	0.036	0	Ependymal	Gramd1c
0	1.46885	0.725	0.004	0	Ependymal	Ccdc113
3.90202e-174	1.45831	0.732	0.081	1.14462e-169	Ependymal	Dpyd
0	1.45737	0.771	0.037	0	Ependymal	Myo16
9.72127e-153	1.45704	0.778	0.111	2.85164e-148	Ependymal	Hepacam
2.99103e-257	1.45521	0.706	0.05	8.7739e-253	Ependymal	Gm16759
0	1.455	0.778	0.029	0	Ependymal	Map3k19
0	1.45409	0.758	0.005	0	Ependymal	1700007K13Rik
3.62367e-250	1.45192	0.778	0.069	1.06297e-245	Ependymal	Crocc
2.05709e-48	1.45153	0.954	0.695	6.03425e-44	Ependymal	mt-Nd5
2.49402e-105	1.45138	0.876	0.183	7.31594e-101	Ependymal	Grid2
6.42765e-65	1.44873	0.98	0.512	1.88549e-60	Ependymal	Dst
3.54137e-158	1.44833	0.752	0.094	1.03883e-153	Ependymal	Efcab11
6.03219e-203	1.44777	0.889	0.097	1.76948e-198	Ependymal	Nebl
0	1.44669	0.758	0.016	0	Ependymal	Ttc12
1.52424e-280	1.43841	0.634	0.037	4.4712e-276	Ependymal	Mtus2
0	1.43709	0.712	0.003	0	Ependymal	4833427G06Rik
0	1.43682	0.719	0.012	0	Ependymal	Lpar1
3.16964e-104	1.43416	0.784	0.154	9.29782e-100	Ependymal	E130114P18Rik
2.2836e-158	1.43118	0.791	0.112	6.69871e-154	Ependymal	Fam184a
0	1.43082	0.745	0.006	0	Ependymal	Fank1
0	1.42862	0.771	0.02	0	Ependymal	Rfx2
0	1.42847	0.712	0.003	0	Ependymal	Cfap221
9.11517e-129	1.42846	0.765	0.12	2.67384e-124	Ependymal	Lgi1
3.58864e-148	1.4274	0.752	0.105	1.05269e-143	Ependymal	Ildr2
2.17189e-201	1.42698	0.706	0.069	6.37103e-197	Ependymal	S100a11
0	1.42429	0.732	0.002	0	Ependymal	1700028P14Rik
0	1.42222	0.68	0.01	0	Ependymal	Lrrc71
0	1.42189	0.627	0.003	0	Ependymal	Gm29571
1.00699e-270	1.42169	0.765	0.058	2.95391e-266	Ependymal	Sec24d
1.12493e-256	1.41888	0.752	0.059	3.29987e-252	Ependymal	Sorl1
0	1.41853	0.719	0.02	0	Ependymal	S100b
0	1.41723	0.68	0.026	0	Ependymal	Gm5089
8.72044e-119	1.41677	0.85	0.152	2.55805e-114	Ependymal	St3gal6
0	1.4155	0.706	0.003	0	Ependymal	Capsl
0	1.41417	0.712	0.004	0	Ependymal	Prelp
4.3778e-161	1.41399	0.699	0.084	1.28418e-156	Ependymal	Rbp1
1.80569e-63	1.41329	0.824	0.315	5.29681e-59	Ependymal	Ezr
3.44125e-83	1.4118	0.817	0.243	1.00946e-78	Ependymal	Etfa
9.74197e-161	1.40927	0.863	0.123	2.85771e-156	Ependymal	Sash1
3.17373e-184	1.40915	0.843	0.098	9.30981e-180	Ependymal	Ablim1
3.18964e-89	1.40894	0.889	0.273	9.35648e-85	Ependymal	Acsl3
2.30757e-70	1.40707	0.824	0.296	6.76903e-66	Ependymal	Nudc
1.0164e-43	1.40647	0.974	0.925	2.98149e-39	Ependymal	mt-Nd4
9.14374e-70	1.40639	0.85	0.317	2.68223e-65	Ependymal	Nek1
4.81558e-191	1.4036	0.804	0.093	1.4126e-186	Ependymal	Arhgap18
0	1.40067	0.686	0.008	0	Ependymal	Stpg1
8.01547e-296	1.39835	0.771	0.056	2.35126e-291	Ependymal	2610301B20Rik
0	1.39605	0.784	0.052	0	Ependymal	Mok
5.86182e-298	1.39356	0.641	0.035	1.71951e-293	Ependymal	Rarb
0	1.38919	0.588	0.001	0	Ependymal	Gm12695
0	1.38854	0.725	0.006	0	Ependymal	Fbln7
0	1.38789	0.608	0.012	0	Ependymal	Mia
0	1.38714	0.614	0.011	0	Ependymal	Etnppl
1.04956e-101	1.38369	0.81	0.186	3.07879e-97	Ependymal	Atp1a1
0	1.38183	0.693	0.005	0	Ependymal	Efcab6
1.29552e-46	1.38163	0.863	0.341	3.80029e-42	Ependymal	Nlgn1
0	1.37909	0.765	0.048	0	Ependymal	Synm
3.23372e-49	1.37719	0.993	0.581	9.48579e-45	Ependymal	Maml2
0	1.37676	0.654	0.025	0	Ependymal	4430402I18Rik
2.21293e-171	1.3744	0.797	0.105	6.49141e-167	Ependymal	Ccdc173
2.62953e-119	1.37319	0.739	0.11	7.71346e-115	Ependymal	Agmo
1.56897e-164	1.37146	0.706	0.086	4.6024e-160	Ependymal	Frmd6
3.93772e-82	1.37068	0.791	0.223	1.15509e-77	Ependymal	Gm14964
2.72038e-93	1.36832	0.765	0.171	7.97995e-89	Ependymal	Tbc1d32
2.92044e-135	1.36741	0.784	0.131	8.56682e-131	Ependymal	Ift57
0	1.36685	0.68	0.017	0	Ependymal	Saxo2
3.17961e-97	1.3655	0.497	0.063	9.32706e-93	Ependymal	Trpm3
9.78995e-52	1.36394	0.869	0.468	2.87178e-47	Ependymal	Cnn3
0	1.36227	0.68	0.024	0	Ependymal	Gm16201
0	1.36072	0.706	0.013	0	Ependymal	Catip
0	1.35392	0.654	0.002	0	Ependymal	Dsg2
6.94413e-58	1.3512	0.974	0.614	2.03699e-53	Ependymal	Sorbs1
0	1.3445	0.673	0.002	0	Ependymal	Bace2
0	1.34392	0.634	0.002	0	Ependymal	Spata18
2.88554e-71	1.34369	0.895	0.286	8.46443e-67	Ependymal	Ankrd44
1.35095e-75	1.34318	0.843	0.267	3.96288e-71	Ependymal	Cpd
0	1.34027	0.627	0.007	0	Ependymal	Slc25a21
6.85961e-98	1.33933	0.81	0.188	2.0122e-93	Ependymal	Rpgr
0	1.33806	0.673	0.031	0	Ependymal	Npnt
0	1.3372	0.732	0.036	0	Ependymal	Naaa
4.26251e-190	1.3368	0.686	0.067	1.25036e-185	Ependymal	Pbxip1
0	1.33571	0.693	0.003	0	Ependymal	Lbp
2.24855e-109	1.3347	0.778	0.152	6.5959e-105	Ependymal	Ston2
4.91517e-64	1.33284	0.856	0.321	1.44182e-59	Ependymal	Ttll5
2.28265e-303	1.32201	0.752	0.049	6.69593e-299	Ependymal	Plekha2
0	1.32164	0.588	0.001	0	Ependymal	Dpy19l2
0	1.32069	0.66	0.001	0	Ependymal	Ankrd66
0	1.32041	0.608	0.006	0	Ependymal	Ryr2
0	1.32011	0.673	0.028	0	Ependymal	Ppargc1a
2.76308e-152	1.31934	0.719	0.092	8.1052e-148	Ependymal	Grk4
6.92094e-185	1.31919	0.765	0.087	2.03019e-180	Ependymal	Ptpn13
2.06849e-171	1.31472	0.739	0.084	6.06771e-167	Ependymal	Tmem132b
0	1.31025	0.627	0.008	0	Ependymal	Kif26b
4.54042e-43	1.30863	0.824	0.524	1.33189e-38	Ependymal	Laptm4a
0	1.30758	0.739	0.038	0	Ependymal	Ankrd45
0	1.30612	0.693	0.022	0	Ependymal	Casc1
1.05938e-236	1.29909	0.712	0.054	3.1076e-232	Ependymal	Gabrb1
2.48992e-149	1.29838	0.712	0.092	7.30394e-145	Ependymal	Antxr1
1.11687e-268	1.29717	0.758	0.056	3.27624e-264	Ependymal	Zfp423
0	1.29628	0.68	0.007	0	Ependymal	Dnaaf3
8.72767e-153	1.29627	0.569	0.055	2.56017e-148	Ependymal	Sugct
1.47933e-36	1.29572	0.863	0.674	4.33948e-32	Ependymal	Chchd2
5.83421e-213	1.29475	0.706	0.065	1.71141e-208	Ependymal	Nuf2
0	1.28522	0.647	0.004	0	Ependymal	Drc7
2.68287e-49	1.281	0.863	0.478	7.86994e-45	Ependymal	Ptges3
0	1.27747	0.634	0.018	0	Ependymal	Calml4
2.1923e-130	1.27676	0.778	0.133	6.43089e-126	Ependymal	Dnajc15
0	1.27541	0.654	0.001	0	Ependymal	Cdhr4
2.91552e-158	1.27525	0.745	0.097	8.55237e-154	Ependymal	Ankrd42
0	1.27493	0.693	0.03	0	Ependymal	Tox2
1.92799e-50	1.27362	0.83	0.385	5.65556e-46	Ependymal	Tspan3
1.07865e-243	1.27239	0.784	0.069	3.1641e-239	Ependymal	Lrrc51
0	1.27045	0.667	0.005	0	Ependymal	2010300C02Rik
4.2269e-133	1.26976	0.725	0.101	1.23992e-128	Ependymal	Alcam
0	1.26944	0.673	0.029	0	Ependymal	Plekhb1
1.68022e-201	1.25824	0.725	0.071	4.92876e-197	Ependymal	Gm40578
1.75858e-106	1.2575	0.758	0.147	5.15863e-102	Ependymal	Arhgef26
0	1.25738	0.686	0.012	0	Ependymal	Wnt4
3.17693e-253	1.25667	0.667	0.045	9.31919e-249	Ependymal	Nwd1
6.73828e-94	1.25554	0.804	0.188	1.97661e-89	Ependymal	Chchd6
0	1.25449	0.686	0.013	0	Ependymal	Cfap97d2
3.3379e-238	1.25447	0.739	0.056	9.79141e-234	Ependymal	Ahnak
4.20945e-41	1.25429	0.915	0.485	1.2348e-36	Ependymal	Frmd5
1.21267e-118	1.25326	0.712	0.116	3.55724e-114	Ependymal	Arhgef4
0	1.24462	0.582	0.003	0	Ependymal	Gm21149
2.9752e-271	1.2425	0.673	0.042	8.72746e-267	Ependymal	Tgfbr3
5.81718e-114	1.24151	0.719	0.129	1.70641e-109	Ependymal	1110032A03Rik
0	1.23984	0.686	0.02	0	Ependymal	Abhd3
1.0334e-51	1.23955	0.863	0.394	3.03139e-47	Ependymal	Lars2
9.80392e-230	1.23924	0.68	0.053	2.87588e-225	Ependymal	Slc22a23
4.57971e-240	1.23878	0.647	0.046	1.34341e-235	Ependymal	Unc80
1.31647e-270	1.23694	0.699	0.046	3.86173e-266	Ependymal	Plaat3
4.24898e-186	1.23637	0.745	0.082	1.2464e-181	Ependymal	Efcab2
8.9783e-69	1.23415	0.889	0.302	2.63369e-64	Ependymal	Cacna1d
9.82693e-60	1.23033	0.837	0.315	2.88263e-55	Ependymal	Crtc3
0	1.22953	0.673	0.012	0	Ependymal	Fam81a
7.08425e-153	1.22854	0.516	0.044	2.07809e-148	Ependymal	Gabrg3
7.72078e-76	1.22801	0.778	0.229	2.26481e-71	Ependymal	Ift43
0	1.2269	0.641	0.002	0	Ependymal	Fam47e
2.65103e-34	1.22677	0.987	0.954	7.77654e-30	Ependymal	mt-Cytb
1.05269e-249	1.22489	0.588	0.034	3.08797e-245	Ependymal	Gm16168
1.72252e-142	1.22066	0.752	0.106	5.05283e-138	Ependymal	Usp2
0	1.21999	0.641	0.008	0	Ependymal	Cd55
1.89247e-128	1.21192	0.843	0.143	5.55138e-124	Ependymal	Myo1e
0	1.21175	0.693	0.033	0	Ependymal	Sdc4
3.03995e-240	1.21169	0.699	0.056	8.9174e-236	Ependymal	Rsph9
0	1.20791	0.66	0.004	0	Ependymal	Odf3b
0	1.20531	0.68	0.01	0	Ependymal	Mycbpap
1.28963e-50	1.20327	0.889	0.461	3.78301e-46	Ependymal	Ckb
0	1.20323	0.686	0.004	0	Ependymal	Lrrc43
1.31738e-94	1.19867	0.732	0.136	3.86442e-90	Ependymal	Fat3
2.27726e-136	1.19671	0.68	0.091	6.68012e-132	Ependymal	Zfand4
9.43973e-141	1.19503	0.732	0.103	2.76905e-136	Ependymal	D3Ertd751e
2.11842e-116	1.1929	0.712	0.119	6.21416e-112	Ependymal	Atp2b4
0	1.19202	0.575	0.005	0	Ependymal	Shisa6
0	1.19185	0.608	0.02	0	Ependymal	Cdh19
7.65267e-119	1.18915	0.719	0.105	2.24483e-114	Ependymal	Gpc6
0	1.18888	0.693	0.01	0	Ependymal	Hdc
4.21106e-47	1.18703	0.673	0.216	1.23527e-42	Ependymal	Bcl2
0	1.18631	0.621	0.002	0	Ependymal	1700024G13Rik
0	1.18561	0.634	0.001	0	Ependymal	Ttll6
1.34385e-46	1.18543	0.752	0.307	3.94204e-42	Ependymal	Csrp2
0	1.18405	0.647	0.015	0	Ependymal	Cetn4
6.84877e-185	1.18277	0.647	0.058	2.00902e-180	Ependymal	Clybl
1.56526e-255	1.18036	0.732	0.057	4.59153e-251	Ependymal	Katnal2
1.62e-110	1.17561	0.804	0.159	4.7521e-106	Ependymal	Ttc8
0	1.1744	0.614	0.008	0	Ependymal	Arhgdig
0	1.17036	0.667	0.003	0	Ependymal	Fam166c
0	1.17033	0.673	0.005	0	Ependymal	Dnah1
0	1.16966	0.595	0.007	0	Ependymal	Gm16499
0	1.16942	0.634	0.024	0	Ependymal	9230114K14Rik
1.04813e-44	1.16879	0.915	0.423	3.07458e-40	Ependymal	Cacnb2
5.83975e-173	1.16828	0.725	0.082	1.71303e-168	Ependymal	Eno4
7.49476e-62	1.16622	0.85	0.316	2.19851e-57	Ependymal	Arl13b
9.52098e-152	1.1658	0.732	0.095	2.79289e-147	Ependymal	Bbof1
0	1.16028	0.634	0.03	0	Ependymal	Spa17
1.85236e-193	1.15783	0.693	0.069	5.4337e-189	Ependymal	Myb
1.25906e-77	1.15586	0.837	0.242	3.69332e-73	Ependymal	Cd63
4.52254e-164	1.15453	0.706	0.079	1.32664e-159	Ependymal	Sybu
4.83577e-59	1.15409	0.889	0.31	1.41853e-54	Ependymal	Sema6d
0	1.15084	0.68	0.036	0	Ependymal	Cfap53
0	1.14864	0.66	0.001	0	Ependymal	Crocc2
0	1.14798	0.641	0.003	0	Ependymal	Efcab10
2.95657e-42	1.14782	0.876	0.488	8.6728e-38	Ependymal	Hsp90b1
0	1.14583	0.647	0.032	0	Ependymal	Maob
1.58136e-75	1.14202	0.778	0.215	4.63877e-71	Ependymal	Wrn
0	1.14001	0.654	0.026	0	Ependymal	Iqcg
1.84058e-202	1.13968	0.686	0.064	5.39915e-198	Ependymal	Abhd14a
4.04301e-232	1.1383	0.673	0.051	1.18598e-227	Ependymal	Phkg1
0	1.13783	0.608	0.004	0	Ependymal	Ccbe1
0	1.13748	0.582	0.01	0	Ependymal	6820408C15Rik
0	1.13681	0.641	0.028	0	Ependymal	Pir
1.77272e-237	1.13595	0.575	0.035	5.2001e-233	Ependymal	Prtg
8.23042e-42	1.13595	0.758	0.275	2.41431e-37	Ependymal	Immp2l
2.79806e-81	1.13376	0.837	0.232	8.20783e-77	Ependymal	Plpp3
0	1.13308	0.667	0.011	0	Ependymal	Nme9
6.74908e-64	1.13284	0.817	0.24	1.97977e-59	Ependymal	Crim1
0	1.13128	0.614	0.024	0	Ependymal	Iqch
7.22124e-100	1.1311	0.778	0.161	2.11828e-95	Ependymal	Galk2
2.19136e-72	1.1292	0.882	0.26	6.42813e-68	Ependymal	Tenm3
2.68433e-50	1.12909	0.902	0.443	7.87421e-46	Ependymal	Cep83
5.77782e-120	1.12771	0.725	0.11	1.69487e-115	Ependymal	Wdr17
2.26757e-103	1.12714	0.739	0.143	6.65169e-99	Ependymal	Pygb
0	1.12694	0.634	0.009	0	Ependymal	Fam81b
7.2987e-61	1.12684	0.791	0.273	2.141e-56	Ependymal	Golgb1
0	1.12353	0.621	0.006	0	Ependymal	Fsip1
1.88649e-46	1.12263	0.856	0.415	5.53384e-42	Ependymal	Oxct1
1.9857e-63	1.12247	0.804	0.256	5.82486e-59	Ependymal	Kctd1
1.03109e-189	1.12103	0.471	0.029	3.02461e-185	Ependymal	Ccn1
0	1.12052	0.641	0.01	0	Ependymal	Pih1d2
1.13845e-72	1.11791	0.83	0.243	3.33952e-68	Ependymal	Add3
2.02351e-154	1.1179	0.686	0.083	5.93578e-150	Ependymal	Nkain4
1.77524e-88	1.11733	0.895	0.211	5.20748e-84	Ependymal	Tmcc3
0	1.11655	0.634	0.011	0	Ependymal	Tctex1d1
2.01617e-49	1.11652	0.712	0.225	5.91423e-45	Ependymal	mt-Nd6
0	1.11643	0.614	0.018	0	Ependymal	Ldb2
6.43649e-58	1.11593	0.778	0.278	1.88808e-53	Ependymal	Ddr1
5.42563e-85	1.11454	0.712	0.148	1.59155e-80	Ependymal	Mcu
2.9629e-80	1.11246	0.752	0.183	8.69138e-76	Ependymal	Ift80
1.69663e-129	1.11215	0.725	0.105	4.9769e-125	Ependymal	Lyrm1
4.77795e-176	1.11166	0.686	0.073	1.40156e-171	Ependymal	Gm17018
2.09995e-251	1.11153	0.601	0.037	6.16e-247	Ependymal	1700029J07Rik
0	1.11101	0.627	0.003	0	Ependymal	Dlec1
1.72593e-136	1.10926	0.771	0.106	5.06285e-132	Ependymal	Arap2
2.41717e-46	1.10917	0.895	0.409	7.09053e-42	Ependymal	Cachd1
5.18671e-74	1.10874	0.771	0.201	1.52147e-69	Ependymal	Ccdc171
0	1.10854	0.582	0.001	0	Ependymal	1810020O05Rik
5.52686e-61	1.10637	0.739	0.238	1.62125e-56	Ependymal	Cfap36
3.3811e-154	1.10593	0.693	0.079	9.91811e-150	Ependymal	Itpkb
0	1.1057	0.634	0.008	0	Ependymal	Ccdc74a
2.23729e-42	1.10564	0.804	0.358	6.56285e-38	Ependymal	Hdac4
2.38321e-39	1.10554	0.876	0.532	6.9909e-35	Ependymal	Cald1
0	1.10528	0.562	0.006	0	Ependymal	Slc35f3
0	1.10421	0.49	0.007	0	Ependymal	Fstl4
1.52591e-65	1.10228	0.889	0.265	4.47609e-61	Ependymal	Zfpm2
0	1.10019	0.654	0.002	0	Ependymal	Dmkn
0	1.09654	0.66	0.024	0	Ependymal	Ccdc40
1.00068e-50	1.09579	0.993	0.42	2.93538e-46	Ependymal	Sox6
4.7439e-79	1.09568	0.765	0.187	1.39158e-74	Ependymal	Ccdc138
0	1.09192	0.569	0.011	0	Ependymal	Rasgrf1
0	1.09146	0.562	0.009	0	Ependymal	Serpinb1a
0	1.09072	0.575	0.007	0	Ependymal	Slc14a2
4.7943e-84	1.08786	0.569	0.091	1.40636e-79	Ependymal	Naaladl2
6.00545e-210	1.0872	0.634	0.051	1.76164e-205	Ependymal	Morn1
2.51379e-219	1.08528	0.673	0.053	7.37396e-215	Ependymal	Gramd3
0	1.08426	0.542	0.014	0	Ependymal	Ccdc150
2.4762e-65	1.08346	0.752	0.208	7.26367e-61	Ependymal	Rgl1
3.05451e-45	1.08288	0.758	0.271	8.96009e-41	Ependymal	Zhx2
1.75917e-194	1.08202	0.608	0.047	5.16036e-190	Ependymal	Gulp1
6.50395e-80	1.08199	0.758	0.184	1.90787e-75	Ependymal	Fam227a
6.22558e-74	1.07878	0.686	0.15	1.82621e-69	Ependymal	Pros1
5.51588e-199	1.07831	0.667	0.06	1.61803e-194	Ependymal	Rnf32
4.65567e-209	1.07554	0.654	0.053	1.36569e-204	Ependymal	Lca5l
6.54826e-66	1.07479	0.824	0.25	1.92087e-61	Ependymal	Fnbp1
7.36068e-195	1.0721	0.673	0.063	2.15918e-190	Ependymal	Oscp1
4.39872e-68	1.07156	0.725	0.189	1.29032e-63	Ependymal	Klf9
2.16654e-40	1.07149	0.869	0.448	6.35532e-36	Ependymal	Hspa5
0	1.07089	0.464	0.004	0	Ependymal	Gm12296
1.46301e-94	1.07053	0.706	0.136	4.2916e-90	Ependymal	Fgfr1
0	1.06895	0.575	0.002	0	Ependymal	Kcnmb1
0	1.06879	0.608	0.009	0	Ependymal	Tctex1d4
9.07341e-268	1.0685	0.582	0.031	2.6616e-263	Ependymal	Clmn
1.2381e-90	1.0651	0.693	0.143	3.63184e-86	Ependymal	Mid1ip1
3.06409e-63	1.0647	0.739	0.196	8.9882e-59	Ependymal	Astn2
3.99449e-138	1.06457	0.725	0.099	1.17174e-133	Ependymal	Sdc2
0	1.0637	0.549	0.007	0	Ependymal	5830408C22Rik
0	1.06311	0.608	0.003	0	Ependymal	Wdr93
6.05972e-64	1.06291	0.771	0.233	1.77756e-59	Ependymal	Cc2d2a
1.92284e-39	1.06165	0.791	0.41	5.64045e-35	Ependymal	Txn1
1.16713e-54	1.06067	0.837	0.3	3.42366e-50	Ependymal	Slf1
0	1.0599	0.523	0.011	0	Ependymal	A830018L16Rik
1.78968e-80	1.05926	0.778	0.198	5.24984e-76	Ependymal	Lztfl1
2.52442e-55	1.05693	0.843	0.328	7.40513e-51	Ependymal	Anapc1
0	1.05628	0.654	0.017	0	Ependymal	Kndc1
3.285e-199	1.05609	0.673	0.061	9.63622e-195	Ependymal	Fbxo36
6.11999e-176	1.05548	0.68	0.065	1.79524e-171	Ependymal	Csgalnact1
9.33972e-266	1.05128	0.614	0.034	2.73971e-261	Ependymal	Afap1l2
0	1.05059	0.503	0.019	0	Ependymal	Ano3
6.23497e-36	1.04986	1	0.999	1.82897e-31	Ependymal	mt-Rnr2
9.28513e-140	1.04941	0.601	0.069	2.7237e-135	Ependymal	Slc7a2
0	1.04907	0.641	0.018	0	Ependymal	Ubxn11
3.73045e-63	1.04719	0.732	0.227	1.09429e-58	Ependymal	Gpx4
5.13887e-44	1.04644	0.765	0.279	1.50744e-39	Ependymal	Upp2
9.7855e-91	1.04536	0.739	0.141	2.87048e-86	Ependymal	Tcf7l2
3.25548e-242	1.04485	0.654	0.046	9.54962e-238	Ependymal	Nrbp2
2.41924e-176	1.04454	0.706	0.078	7.0966e-172	Ependymal	Ift22
0	1.04096	0.582	0.005	0	Ependymal	Morn5
4.62774e-52	1.04071	0.993	0.845	1.3575e-47	Ependymal	Macf1
0	1.03872	0.569	0.007	0	Ependymal	Rasgrp1
0	1.03528	0.601	0.003	0	Ependymal	Gm28729
7.3465e-80	1.03435	0.699	0.168	2.15502e-75	Ependymal	Pdia4
6.69878e-69	1.03392	0.569	0.118	1.96502e-64	Ependymal	WPRE
0	1.03314	0.634	0.004	0	Ependymal	2410004P03Rik
8.93228e-78	1.03136	0.693	0.148	2.62019e-73	Ependymal	Adamts6
1.76405e-37	1.03118	0.954	0.643	5.17467e-33	Ependymal	Pitpnc1
1.14895e-146	1.03088	0.641	0.074	3.37034e-142	Ependymal	Srl
0	1.03033	0.614	0.01	0	Ependymal	Iqcd
4.37856e-144	1.02888	0.699	0.086	1.28441e-139	Ependymal	Tnfaip8
0	1.02794	0.595	0.004	0	Ependymal	Scnn1a
0	1.02712	0.621	0.013	0	Ependymal	Ttc25
0	1.02569	0.575	0.001	0	Ependymal	Uox
3.47527e-139	1.02547	0.49	0.043	1.01944e-134	Ependymal	Lhfp
0	1.02414	0.601	0.021	0	Ependymal	Tsnaxip1
1.2017e-34	1.02317	0.837	0.522	3.52508e-30	Ependymal	Ivns1abp
3.65556e-181	1.02239	0.556	0.042	1.07232e-176	Ependymal	Bank1
0	1.02226	0.667	0.024	0	Ependymal	Kazn
1.75326e-124	1.02218	0.765	0.125	5.143e-120	Ependymal	Tmem67
8.48923e-211	1.02134	0.686	0.06	2.49023e-206	Ependymal	Slc25a18
0	1.02015	0.464	0.001	0	Ependymal	Pih1h3b
4.6448e-184	1.01953	0.627	0.056	1.36251e-179	Ependymal	Erich2
0	1.01761	0.516	0.008	0	Ependymal	Pamr1
3.95199e-46	1.01672	0.745	0.272	1.15928e-41	Ependymal	Agpat4
8.72632e-103	1.01618	0.739	0.129	2.55978e-98	Ependymal	Kcnn3
1.18706e-128	1.01586	0.673	0.091	3.48213e-124	Ependymal	Dzank1
0	1.01582	0.595	0.015	0	Ependymal	Wdr27
0	1.01575	0.614	0.002	0	Ependymal	Gm36908
1.11922e-62	1.01317	0.758	0.245	3.28313e-58	Ependymal	Cfap20
0	1.01199	0.438	0.008	0	Ependymal	Gm15261
5.06811e-303	1.01113	0.516	0.021	1.48668e-298	Ependymal	Tshr
5.47623e-56	1.01048	0.739	0.248	1.6064e-51	Ependymal	Zcchc18
1.48249e-135	1.00996	0.608	0.072	4.34873e-131	Ependymal	Hspa12a
9.29701e-44	1.0092	0.954	0.422	2.72719e-39	Ependymal	Sox5
9.21184e-33	1.0076	0.961	0.826	2.7022e-28	Ependymal	mt-Co1
5.5616e-36	1.00707	0.902	0.448	1.63144e-31	Ependymal	Ube2e2
3.19622e-91	1.00645	0.68	0.131	9.3758e-87	Ependymal	Ccdc57
8.36713e-41	1.00456	0.935	0.546	2.45441e-36	Ependymal	Cadm1
7.99069e-65	1.00321	0.739	0.223	2.34399e-60	Ependymal	BC005624
4.23061e-287	1.00237	0.621	0.034	1.24101e-282	Ependymal	Ccpg1os
3.91144e-66	0.999547	0.712	0.177	1.14738e-61	Ependymal	Cep112
0	0.996629	0.575	0.015	0	Ependymal	Timp4
0	0.996503	0.634	0.013	0	Ependymal	Dnaic2
0	0.996068	0.484	0.009	0	Ependymal	Gm45846
1.67035e-191	0.995814	0.588	0.047	4.89979e-187	Ependymal	Crip1
0	0.994274	0.425	0.006	0	Ependymal	Sncg
0	0.994261	0.621	0.031	0	Ependymal	Scrn1
4.55546e-130	0.993819	0.654	0.083	1.3363e-125	Ependymal	Nubpl
3.85371e-115	0.992925	0.569	0.076	1.13045e-110	Ependymal	Cfap298
1.80752e-69	0.992821	0.745	0.197	5.30218e-65	Ependymal	Ccdc88c
1.05347e-60	0.989904	0.712	0.199	3.09025e-56	Ependymal	Timp2
0	0.989642	0.497	0.003	0	Ependymal	C3
2.19578e-89	0.988626	0.68	0.13	6.44109e-85	Ependymal	Tceal3
5.45611e-171	0.988575	0.654	0.064	1.60049e-166	Ependymal	Cds1
0	0.987095	0.588	0.009	0	Ependymal	Efhc1
1.06544e-213	0.982058	0.601	0.044	3.12535e-209	Ependymal	Tspan15
0	0.981421	0.556	0.005	0	Ependymal	BC051019
6.77449e-201	0.981227	0.523	0.035	1.98723e-196	Ependymal	2310014F06Rik
5.00089e-32	0.980556	0.895	0.784	1.46696e-27	Ependymal	Calm1
0	0.979606	0.556	0.003	0	Ependymal	Jhy
4.11531e-64	0.978798	0.765	0.207	1.20718e-59	Ependymal	Itpr1
0	0.977116	0.601	0.027	0	Ependymal	Sulf2
1.41315e-36	0.975313	0.967	0.52	4.14532e-32	Ependymal	Ccser1
1.81701e-102	0.974957	0.693	0.119	5.33001e-98	Ependymal	Sfxn5
1.29519e-84	0.970801	0.725	0.162	3.79931e-80	Ependymal	Odf2l
3.29877e-55	0.970664	0.673	0.187	9.67662e-51	Ependymal	Tsc22d3
3.31746e-224	0.970319	0.608	0.042	9.73143e-220	Ependymal	Yap1
0	0.969515	0.451	0.004	0	Ependymal	Cdh7
0	0.967716	0.588	0.01	0	Ependymal	Ccdc96
0	0.967197	0.588	0.005	0	Ependymal	Cfap57
1.18656e-66	0.965268	0.915	0.303	3.48066e-62	Ependymal	Dtna
1.86733e-87	0.964409	0.699	0.141	5.47762e-83	Ependymal	Cystm1
0	0.963197	0.431	0.003	0	Ependymal	Trp63
0	0.962941	0.471	0.002	0	Ependymal	Pvalb
8.68682e-187	0.9617	0.627	0.056	2.54819e-182	Ependymal	Intu
1.22367e-50	0.960389	0.797	0.284	3.5895e-46	Ependymal	Cdk5rap2
8.37044e-280	0.959587	0.614	0.033	2.45538e-275	Ependymal	Layn
1.7597e-41	0.958696	0.85	0.383	5.1619e-37	Ependymal	Sdccag8
1.05578e-33	0.957652	0.765	0.404	3.09703e-29	Ependymal	Hspe1
3.26715e-114	0.956421	0.673	0.095	9.58385e-110	Ependymal	Rbpms
8.91665e-231	0.954932	0.418	0.018	2.61561e-226	Ependymal	Cadps2
0	0.953223	0.549	0.015	0	Ependymal	Stoml3
0	0.951489	0.379	0.002	0	Ependymal	6530403H02Rik
4.13666e-43	0.950883	0.778	0.355	1.21345e-38	Ependymal	Sod1
4.35834e-152	0.949228	0.627	0.068	1.27848e-147	Ependymal	Atp1b2
0	0.943824	0.464	0.004	0	Ependymal	Slc26a3
0	0.941273	0.477	0.006	0	Ependymal	Ube2u
0	0.940433	0.542	0.011	0	Ependymal	Plppr4
3.50787e-82	0.939085	0.588	0.107	1.029e-77	Ependymal	Cep162
1.43338e-56	0.938377	0.719	0.217	4.20467e-52	Ependymal	Adss
2.32129e-78	0.938221	0.719	0.152	6.80927e-74	Ependymal	Nxn
0	0.938041	0.569	0.002	0	Ependymal	Kcnj16
8.96926e-183	0.936146	0.654	0.06	2.63104e-178	Ependymal	Ttyh1
2.15973e-209	0.935944	0.588	0.043	6.33536e-205	Ependymal	T2
0	0.935475	0.542	0.009	0	Ependymal	Ak8
9.68436e-179	0.935453	0.523	0.039	2.84081e-174	Ependymal	Plagl1
0	0.934045	0.582	0.006	0	Ependymal	Fam166b
5.04509e-63	0.932191	0.556	0.113	1.47993e-58	Ependymal	Btbd11
4.35998e-106	0.931577	0.66	0.107	1.27896e-101	Ependymal	Tex9
3.97201e-61	0.931533	0.699	0.181	1.16515e-56	Ependymal	Pcgf5
2.983e-39	0.930447	0.987	0.743	8.75034e-35	Ependymal	Rfx3
9.80772e-195	0.929781	0.673	0.062	2.877e-190	Ependymal	Srebf1
3.94691e-41	0.928902	0.797	0.287	1.15779e-36	Ependymal	Ctnna3
1.68467e-84	0.928712	0.68	0.133	4.9418e-80	Ependymal	Arl4a
0	0.92725	0.614	0.007	0	Ependymal	Ccdc190
3.72806e-28	0.924773	0.935	0.787	1.09359e-23	Ependymal	Cmss1
0	0.923091	0.562	0.002	0	Ependymal	Mdh1b
1.10445e-163	0.922463	0.536	0.045	3.23979e-159	Ependymal	Nceh1
8.13583e-131	0.922158	0.673	0.092	2.38656e-126	Ependymal	Gsr
9.30565e-171	0.921665	0.575	0.049	2.72972e-166	Ependymal	Pdzd2
4.08826e-119	0.921141	0.627	0.088	1.19925e-114	Ependymal	Rabl2
0	0.920454	0.595	0.019	0	Ependymal	Anxa11
9.02488e-78	0.919918	0.654	0.123	2.64736e-73	Ependymal	Nr3c2
1.99454e-93	0.919412	0.647	0.11	5.85079e-89	Ependymal	Fam13a
5.43883e-147	0.918907	0.614	0.065	1.59543e-142	Ependymal	Tagln2
7.46999e-113	0.918189	0.542	0.069	2.19125e-108	Ependymal	Dhrs7
1.59327e-79	0.916711	0.654	0.141	4.67369e-75	Ependymal	Pink1
2.47365e-216	0.916443	0.634	0.046	7.25621e-212	Ependymal	Fam107a
3.26843e-165	0.916324	0.621	0.059	9.58761e-161	Ependymal	Spats2l
1.32248e-191	0.915674	0.601	0.051	3.87937e-187	Ependymal	B9d1
0	0.911084	0.516	0.018	0	Ependymal	Arhgef33
0	0.910246	0.569	0.017	0	Ependymal	Ccdc33
7.76035e-117	0.909917	0.614	0.081	2.27642e-112	Ependymal	Bcar3
1.9078e-148	0.908859	0.614	0.067	5.59633e-144	Ependymal	Nphp1
4.7064e-227	0.905835	0.621	0.044	1.38058e-222	Ependymal	Kcnj10
2.13014e-209	0.90564	0.562	0.038	6.24857e-205	Ependymal	Nipal2
3.52889e-33	0.905052	0.948	0.653	1.03516e-28	Ependymal	Camk1d
0	0.904889	0.503	0.006	0	Ependymal	9530036O11Rik
6.82682e-137	0.90483	0.654	0.082	2.00258e-132	Ependymal	Ssbp4
0	0.904712	0.569	0.023	0	Ependymal	4930523C07Rik
1.03988e-50	0.903498	0.739	0.244	3.05039e-46	Ependymal	Mpp5
6.79977e-28	0.903134	0.993	0.877	1.99464e-23	Ependymal	mt-Nd2
0	0.900443	0.556	0.002	0	Ependymal	Cfap99
2.72101e-134	0.897725	0.627	0.073	7.98181e-130	Ependymal	Gli3
0	0.895376	0.451	0.008	0	Ependymal	Acta2
8.59305e-28	0.894996	0.869	0.629	2.52069e-23	Ependymal	Dynll1
6.24939e-171	0.893724	0.523	0.041	1.83319e-166	Ependymal	Zmynd12
1.47761e-58	0.893629	0.68	0.186	4.33443e-54	Ependymal	D430042O09Rik
0	0.89354	0.549	0.002	0	Ependymal	Crygn
6.75843e-31	0.893305	0.908	0.518	1.98252e-26	Ependymal	Plekha5
2.47858e-27	0.892933	0.915	0.83	7.27067e-23	Ependymal	Hsp90ab1
1.42101e-38	0.892771	0.889	0.442	4.16839e-34	Ependymal	Mpdz
8.67372e-69	0.892335	0.477	0.08	2.54435e-64	Ependymal	Prune2
4.24416e-89	0.892077	0.641	0.114	1.24498e-84	Ependymal	Macrod1
2.85654e-76	0.89144	0.647	0.139	8.37937e-72	Ependymal	Elmod2
1.21001e-257	0.889759	0.562	0.031	3.54945e-253	Ependymal	Tctn2
1.52033e-67	0.888963	0.641	0.145	4.45973e-63	Ependymal	Flvcr1
5.54907e-110	0.888821	0.575	0.077	1.62776e-105	Ependymal	Efcab7
0	0.887627	0.497	0.009	0	Ependymal	Rph3al
0	0.88637	0.601	0.027	0	Ependymal	Cdkl2
1.27538e-285	0.885805	0.575	0.028	3.7412e-281	Ependymal	Akap14
0	0.884896	0.484	0.017	0	Ependymal	Tmem117
6.12226e-129	0.884716	0.451	0.04	1.7959e-124	Ependymal	Tbc1d30
1.97214e-217	0.884217	0.542	0.033	5.78509e-213	Ependymal	Pla2g7
3.88511e-49	0.882822	0.68	0.201	1.13966e-44	Ependymal	Stim1
1.68424e-34	0.882098	0.791	0.388	4.94056e-30	Ependymal	Trim37
3.27301e-60	0.879664	0.673	0.184	9.60106e-56	Ependymal	Cmtm4
6.00972e-121	0.87836	0.562	0.068	1.76289e-116	Ependymal	Fat1
3.68235e-49	0.876551	0.745	0.253	1.08018e-44	Ependymal	Phtf1
1.35946e-102	0.873811	0.575	0.083	3.98783e-98	Ependymal	Bbs7
0	0.873358	0.542	0.002	0	Ependymal	Gm12326
0	0.871285	0.556	0.019	0	Ependymal	Gsta4
8.79078e-57	0.87106	0.608	0.146	2.57869e-52	Ependymal	Airn
1.02427e-149	0.870966	0.569	0.054	3.00461e-145	Ependymal	Cpne8
0	0.868745	0.451	0.015	0	Ependymal	Gm45783
0	0.868043	0.412	0.009	0	Ependymal	Lama3
6.46141e-127	0.867949	0.634	0.083	1.89539e-122	Ependymal	Dnajb2
2.14277e-45	0.867513	0.654	0.224	6.28561e-41	Ependymal	Ift20
2.42255e-27	0.86593	0.771	0.396	7.10631e-23	Ependymal	Nck2
8.31344e-39	0.865906	0.778	0.309	2.43867e-34	Ependymal	Pkp4
0	0.865845	0.562	0.009	0	Ependymal	Prrt1
3.26382e-62	0.865695	0.85	0.254	9.57408e-58	Ependymal	Bmp2k
2.84327e-65	0.864937	0.673	0.174	8.34045e-61	Ependymal	Gclm
1.24362e-84	0.863603	0.614	0.111	3.64805e-80	Ependymal	Mipep
6.15335e-31	0.863448	0.869	0.515	1.80502e-26	Ependymal	mt-Atp6
3.66978e-117	0.862887	0.477	0.049	1.07649e-112	Ependymal	Gm35438.1
3.98568e-202	0.860296	0.569	0.042	1.16916e-197	Ependymal	Dusp18
1.13668e-243	0.860195	0.549	0.031	3.33434e-239	Ependymal	Caly
0	0.859998	0.51	0.007	0	Ependymal	Ccdc65
2.7093e-252	0.859487	0.503	0.024	7.94745e-248	Ependymal	Pitpnm3
4.08804e-118	0.85886	0.621	0.085	1.19918e-113	Ependymal	Pttg1
4.4196e-36	0.857324	0.778	0.387	1.29645e-31	Ependymal	Calm3
2.68682e-37	0.857254	0.784	0.335	7.88153e-33	Ependymal	Mir6236
5.78772e-53	0.855085	0.693	0.185	1.69777e-48	Ependymal	Lpp
3.80513e-48	0.851524	0.732	0.269	1.1162e-43	Ependymal	1810037I17Rik
1.0576e-270	0.851488	0.51	0.023	3.10238e-266	Ependymal	Grik4
2.06885e-80	0.850479	0.569	0.097	6.06877e-76	Ependymal	Fggy
2.2819e-43	0.850037	0.712	0.254	6.69373e-39	Ependymal	Dag1
4.64429e-41	0.848994	0.81	0.321	1.36236e-36	Ependymal	Sclt1
7.22284e-58	0.848282	0.614	0.145	2.11875e-53	Ependymal	Iqsec2
1.05407e-144	0.847723	0.569	0.059	3.09199e-140	Ependymal	Ccdc157
1.0506e-38	0.847684	0.856	0.387	3.08183e-34	Ependymal	Ralgps2
2.2383e-143	0.847009	0.562	0.056	6.56583e-139	Ependymal	Nacc2
4.33003e-94	0.845795	0.621	0.106	1.27017e-89	Ependymal	Gprc5b
0	0.845365	0.431	0.003	0	Ependymal	Col26a1
1.57763e-62	0.845241	0.83	0.242	4.62782e-58	Ependymal	Slc1a3
3.07864e-116	0.845187	0.556	0.071	9.03089e-112	Ependymal	Chek2
4.88863e-31	0.84398	0.882	0.468	1.43403e-26	Ependymal	Vti1a
0	0.843841	0.464	0.012	0	Ependymal	Styxl1
0	0.843666	0.444	0.001	0	Ependymal	Barx2
0	0.843047	0.51	0.005	0	Ependymal	Armh1
1.55113e-23	0.842955	1	0.987	4.55009e-19	Ependymal	mt-Rnr1
1.78838e-33	0.841702	0.974	0.758	5.24604e-29	Ependymal	Strbp
2.93089e-53	0.839479	0.654	0.184	8.59746e-49	Ependymal	Spata7
4.06485e-245	0.836922	0.536	0.029	1.19238e-240	Ependymal	Dgat2
1.98438e-24	0.834849	0.941	0.724	5.82099e-20	Ependymal	Exoc4
0	0.834532	0.536	0.001	0	Ependymal	Ccdc121
0	0.834193	0.614	0.022	0	Ependymal	Cryzl2
6.92932e-57	0.832241	0.667	0.165	2.03265e-52	Ependymal	Neat1
1.59244e-285	0.832008	0.569	0.028	4.67128e-281	Ependymal	Rab36
6.47116e-132	0.831148	0.601	0.07	1.89825e-127	Ependymal	Baiap2
1.25483e-90	0.831023	0.529	0.078	3.68091e-86	Ependymal	Pitpnm2
0	0.830381	0.523	0.021	0	Ependymal	Ttc30b
1.41322e-26	0.830151	0.758	0.421	4.14555e-22	Ependymal	Lmo4
8.02844e-106	0.829808	0.569	0.079	2.35506e-101	Ependymal	Nap1l5
1.09971e-43	0.829045	0.745	0.274	3.2259e-39	Ependymal	Tacc2
4.05839e-81	0.825763	0.575	0.101	1.19049e-76	Ependymal	Armc9
0	0.825346	0.523	0.003	0	Ependymal	Smkr-ps
6.56911e-62	0.825271	0.667	0.177	1.92698e-57	Ependymal	Oard1
2.04076e-260	0.823684	0.523	0.026	5.98637e-256	Ependymal	D130043K22Rik
1.89298e-39	0.823574	0.784	0.285	5.55286e-35	Ependymal	Nrg1
1.49126e-88	0.823135	0.346	0.034	4.37446e-84	Ependymal	Gm20528
0	0.822318	0.542	0.002	0	Ependymal	Col5a3
7.50714e-136	0.820382	0.582	0.064	2.20214e-131	Ependymal	Wdr19
0	0.819258	0.549	0.01	0	Ependymal	Prrg4
0	0.818979	0.373	0.003	0	Ependymal	Kcnh1
7.66771e-80	0.818636	0.588	0.106	2.24925e-75	Ependymal	Klhl32
1.15873e-121	0.817947	0.516	0.055	3.39901e-117	Ependymal	Scml4
5.45054e-40	0.817852	0.569	0.159	1.59886e-35	Ependymal	Jazf1
1.14835e-44	0.817271	0.837	0.371	3.36857e-40	Ependymal	Cd9
4.62613e-61	0.817181	0.647	0.173	1.35703e-56	Ependymal	Pgk1
0	0.816767	0.549	0.02	0	Ependymal	Mxra8
1.37014e-63	0.816208	0.595	0.126	4.01917e-59	Ependymal	Garem1
1.12171e-52	0.81388	0.745	0.204	3.29044e-48	Ependymal	Dync1i1
3.75884e-189	0.812601	0.536	0.039	1.10262e-184	Ependymal	Adhfe1
2.95208e-77	0.812601	0.281	0.026	8.65963e-73	Ependymal	Kcnq5
5.11402e-23	0.810877	0.908	0.565	1.50015e-18	Ependymal	Fmn2
2.18322e-119	0.810564	0.582	0.074	6.40425e-115	Ependymal	Dync2li1
7.18679e-44	0.809279	0.784	0.296	2.10817e-39	Ependymal	C2cd3
3.81272e-130	0.808999	0.641	0.075	1.11842e-125	Ependymal	Cobll1
3.80862e-288	0.807544	0.418	0.014	1.11722e-283	Ependymal	P4ha3
9.11917e-129	0.807199	0.471	0.043	2.67502e-124	Ependymal	Gfra1
2.1628e-197	0.806366	0.516	0.034	6.34435e-193	Ependymal	Arhgap44
5.01387e-141	0.805974	0.549	0.052	1.47077e-136	Ependymal	Itih5
2.87007e-287	0.805521	0.562	0.027	8.41906e-283	Ependymal	Fam161a
2.81035e-230	0.804959	0.523	0.029	8.24387e-226	Ependymal	Sorbs3
1.03051e-158	0.80315	0.621	0.063	3.0229e-154	Ependymal	Plec
1.12001e-97	0.802619	0.608	0.096	3.28543e-93	Ependymal	Ap3m2
1.89584e-37	0.8023	0.667	0.25	5.56125e-33	Ependymal	Ndrg2
1.79031e-38	0.800943	0.784	0.368	5.2517e-34	Ependymal	Ndufb5
1.6668e-36	0.799741	0.778	0.349	4.88938e-32	Ependymal	Ccdc34
0	0.799281	0.542	0.018	0	Ependymal	Ngef
1.12993e-61	0.79867	0.667	0.168	3.31452e-57	Ependymal	Slc35d1
2.11909e-138	0.798055	0.614	0.072	6.21612e-134	Ependymal	Tctex1d2
0	0.797681	0.523	0.002	0	Ependymal	Stmnd1
8.27172e-37	0.797454	0.739	0.26	2.42643e-32	Ependymal	Cnksr2
6.03634e-62	0.796938	0.601	0.141	1.7707e-57	Ependymal	Pcnx4
2.35897e-91	0.795638	0.556	0.085	6.91981e-87	Ependymal	Tango6
1.33422e-84	0.794615	0.549	0.088	3.91379e-80	Ependymal	Dkk3
3.52809e-92	0.7944	0.431	0.05	1.03493e-87	Ependymal	Sh3rf3
1.16716e-35	0.793154	0.719	0.308	3.42376e-31	Ependymal	Dad1
0	0.793066	0.477	0.002	0	Ependymal	4930567H12Rik
0	0.792105	0.51	0.002	0	Ependymal	Mapk15
1.52625e-163	0.79057	0.477	0.035	4.47711e-159	Ependymal	Gm17135
1.8299e-48	0.790117	0.693	0.22	5.36783e-44	Ependymal	Tbcel
3.28906e-28	0.79005	0.856	0.532	9.64813e-24	Ependymal	Fzd3
0	0.788567	0.542	0.006	0	Ependymal	1700001L19Rik
7.37166e-35	0.788358	0.706	0.292	2.1624e-30	Ependymal	Usp24
2.83853e-112	0.788224	0.562	0.072	8.32653e-108	Ependymal	Mindy4
1.35124e-48	0.787145	0.588	0.159	3.96372e-44	Ependymal	Tulp3
9.92994e-99	0.786758	0.634	0.096	2.91285e-94	Ependymal	Wwc2
3.28395e-31	0.785383	0.784	0.422	9.63313e-27	Ependymal	Spcs2
1.35202e-27	0.783919	0.83	0.498	3.96601e-23	Ependymal	Ckap5
4.31854e-298	0.782631	0.497	0.019	1.2668e-293	Ependymal	Efcab12
1.34805e-101	0.782153	0.614	0.094	3.95436e-97	Ependymal	Eml2
8.13881e-274	0.781711	0.444	0.016	2.38744e-269	Ependymal	Efhc2
2.54035e-39	0.781097	0.725	0.28	7.45187e-35	Ependymal	Fads2
6.41973e-80	0.780974	0.608	0.113	1.88316e-75	Ependymal	Aldh6a1
4.42998e-27	0.780221	0.967	0.583	1.29949e-22	Ependymal	Mapk10
3.12147e-194	0.779963	0.575	0.043	9.15651e-190	Ependymal	Serpinh1
0	0.779338	0.549	0.009	0	Ependymal	Spint2
2.57881e-44	0.779126	0.895	0.456	7.56467e-40	Ependymal	Psap
4.83182e-50	0.778517	0.719	0.227	1.41737e-45	Ependymal	Cntrl
1.12578e-24	0.77802	0.941	0.682	3.30237e-20	Ependymal	Ttc28
6.101e-169	0.777037	0.536	0.044	1.78967e-164	Ependymal	Ednrb
3.21164e-32	0.776849	0.739	0.318	9.42103e-28	Ependymal	Prag1
1.15328e-22	0.774851	0.797	0.502	3.38303e-18	Ependymal	Cd24a
6.61134e-44	0.774417	0.66	0.194	1.93937e-39	Ependymal	Zc3h12b
0	0.774256	0.346	0.002	0	Ependymal	Pik3c2g
5.00516e-206	0.773276	0.51	0.032	1.46821e-201	Ependymal	Tmod1
0	0.772443	0.51	0.012	0	Ependymal	2010204K13Rik
4.607e-56	0.771818	0.712	0.184	1.35142e-51	Ependymal	Dock1
6.42111e-44	0.771044	0.745	0.275	1.88357e-39	Ependymal	Evi5
1.4349e-181	0.770337	0.542	0.042	4.20914e-177	Ependymal	Myo7a
2.55653e-94	0.770137	0.739	0.129	7.49932e-90	Ependymal	Man1a
6.49647e-256	0.769827	0.451	0.019	1.90567e-251	Ependymal	Sap30bpos
2.22484e-53	0.769576	0.654	0.175	6.52636e-49	Ependymal	Il6st
6.15111e-67	0.768757	0.608	0.121	1.80437e-62	Ependymal	Thrb
1.37472e-45	0.768268	0.634	0.182	4.03261e-41	Ependymal	Creb5
1.58736e-32	0.767904	0.699	0.272	4.65637e-28	Ependymal	Rab11fip2
0	0.767328	0.516	0.014	0	Ependymal	Marchf10
2.40945e-55	0.766859	0.739	0.21	7.06789e-51	Ependymal	Rufy1
1.39875e-83	0.766632	0.765	0.158	4.10309e-79	Ependymal	Myo10
2.80672e-52	0.766153	0.673	0.199	8.23323e-48	Ependymal	Polr3h
7.10824e-35	0.765703	0.725	0.283	2.08513e-30	Ependymal	Wnk2
7.77812e-42	0.765258	0.601	0.172	2.28163e-37	Ependymal	Med12l
4.58338e-271	0.764538	0.49	0.021	1.34449e-266	Ependymal	Emb
4.42156e-48	0.76439	0.431	0.087	1.29702e-43	Ependymal	Zranb3
1.84575e-34	0.763736	0.706	0.296	5.41431e-30	Ependymal	Ndufab1
1.46694e-30	0.763338	0.908	0.479	4.30312e-26	Ependymal	Adam22
7.81268e-48	0.762991	0.752	0.226	2.29177e-43	Ependymal	Cdk6
2.4797e-37	0.76297	0.693	0.272	7.27396e-33	Ependymal	Crip2
0	0.761226	0.392	0.001	0	Ependymal	Sptlc3
6.22809e-62	0.760595	0.641	0.146	1.82695e-57	Ependymal	Foxo1
3.51814e-62	0.759667	0.673	0.162	1.03201e-57	Ependymal	Chst11
1.90418e-29	0.759624	0.889	0.492	5.58571e-25	Ependymal	Sik3
0	0.759409	0.405	0.004	0	Ependymal	Pde6h
1.257e-61	0.758703	0.641	0.157	3.68729e-57	Ependymal	Cluap1
4.28818e-133	0.757898	0.373	0.026	1.25789e-128	Ependymal	Slco3a1
1.15443e-70	0.757678	0.542	0.097	3.3864e-66	Ependymal	2810403D21Rik
0	0.75659	0.49	0.006	0	Ependymal	Gm17455
3.19527e-130	0.756296	0.477	0.044	9.373e-126	Ependymal	2210408F21Rik
9.76638e-36	0.755523	0.752	0.329	2.86487e-31	Ependymal	Rabac1
9.60711e-31	0.754953	0.706	0.307	2.81815e-26	Ependymal	Swt1
1.84683e-157	0.753102	0.556	0.05	5.4175e-153	Ependymal	Smpdl3a
0	0.751939	0.477	0.012	0	Ependymal	Ddit4l
7.55302e-59	0.750967	0.608	0.146	2.2156e-54	Ependymal	Rnf227
2.59437e-176	0.750082	0.51	0.037	7.61032e-172	Ependymal	Osbpl3
7.27245e-105	0.749168	0.66	0.102	2.1333e-100	Ependymal	Polk
1.86391e-27	0.748957	0.824	0.458	5.4676e-23	Ependymal	Ctnna1
8.78798e-70	0.748863	0.614	0.124	2.57787e-65	Ependymal	Denn2b
2.6911e-39	0.748261	0.654	0.228	7.89408e-35	Ependymal	Amotl2
2.37144e-156	0.747991	0.588	0.058	6.95638e-152	Ependymal	Morn2
6.49626e-67	0.747813	0.693	0.158	1.90561e-62	Ependymal	Mrtfb
0	0.745494	0.497	0.003	0	Ependymal	Col8a2
2.80843e-47	0.745459	0.438	0.09	8.23825e-43	Ependymal	4930444A19Rik
2.55641e-99	0.745297	0.771	0.144	7.49897e-95	Ependymal	Slc2a1
9.47193e-30	0.745072	0.673	0.278	2.7785e-25	Ependymal	Stxbp4
6.59091e-22	0.74464	0.922	0.662	1.93338e-17	Ependymal	Stox2
0	0.744254	0.399	0.001	0	Ependymal	Gm29538
4.20116e-34	0.743656	0.725	0.322	1.23237e-29	Ependymal	Pkm
1.07299e-86	0.743029	0.562	0.093	3.1475e-82	Ependymal	Ccng1
0	0.742985	0.451	0	0	Ependymal	Gm37464
1.42495e-143	0.742761	0.503	0.045	4.17994e-139	Ependymal	Tub
2.45419e-48	0.742735	0.706	0.214	7.19912e-44	Ependymal	Arhgap42
0	0.741626	0.49	0.016	0	Ependymal	5330413P13Rik
3.53676e-98	0.741502	0.477	0.058	1.03747e-93	Ependymal	Elmod3
8.16868e-35	0.741362	0.765	0.31	2.3962e-30	Ependymal	Igsf11
3.53116e-34	0.740958	0.889	0.553	1.03583e-29	Ependymal	Itm2b
9.19295e-51	0.739322	0.667	0.199	2.69666e-46	Ependymal	Asrgl1
7.70972e-34	0.736783	0.686	0.266	2.26157e-29	Ependymal	Micu1
0	0.736487	0.425	0.007	0	Ependymal	Ccdc13
0	0.73531	0.438	0.008	0	Ependymal	Clec3b
7.57457e-307	0.734927	0.477	0.017	2.22192e-302	Ependymal	Lgals3
2.15881e-91	0.734804	0.516	0.074	6.33265e-87	Ependymal	Sfrp1
2.24252e-42	0.734444	0.66	0.208	6.57821e-38	Ependymal	Appl2
0	0.733831	0.464	0.004	0	Ependymal	A430108G06Rik
5.11417e-171	0.733193	0.536	0.041	1.50019e-166	Ependymal	Ocln
3.30731e-223	0.733121	0.503	0.028	9.70167e-219	Ependymal	Celsr1
3.08483e-33	0.732396	0.739	0.301	9.04904e-29	Ependymal	Itgb8
0	0.731821	0.425	0.004	0	Ependymal	9130017K11Rik
1.516e-87	0.73162	0.523	0.079	4.44705e-83	Ependymal	Mpv17l
1.25962e-122	0.731132	0.529	0.058	3.69497e-118	Ependymal	Ctso
2.17145e-73	0.730966	0.876	0.207	6.36974e-69	Ependymal	Sparc
2.56061e-41	0.730238	0.68	0.231	7.5113e-37	Ependymal	Cab39l
6.98788e-54	0.729813	0.562	0.13	2.04983e-49	Ependymal	Tjp2
4.56076e-44	0.729532	0.654	0.19	1.33785e-39	Ependymal	Nxpe4
7.06725e-83	0.729043	0.536	0.087	2.07311e-78	Ependymal	Actn1
1.55679e-112	0.727624	0.542	0.068	4.56669e-108	Ependymal	Fam229b
0	0.726987	0.523	0.003	0	Ependymal	Ubxn10
2.05667e-83	0.726135	0.575	0.097	6.03305e-79	Ependymal	Ptprf
2.79156e-89	0.725272	0.549	0.084	8.18875e-85	Ependymal	Kbtbd11
9.37524e-67	0.724816	0.399	0.057	2.75013e-62	Ependymal	1110019D14Rik
5.71368e-102	0.724599	0.575	0.083	1.67605e-97	Ependymal	Spice1
3.7579e-101	0.72373	0.529	0.068	1.10234e-96	Ependymal	Klhl3
7.16468e-68	0.722544	0.569	0.118	2.10169e-63	Ependymal	Cyb5r3
0	0.721859	0.438	0.007	0	Ependymal	Vstm4
2.90142e-37	0.720026	0.739	0.312	8.51101e-33	Ependymal	Mif
0	0.719747	0.405	0.001	0	Ependymal	Pi15
0	0.719177	0.425	0.005	0	Ependymal	Lrp2
1.37476e-28	0.718787	0.817	0.452	4.03273e-24	Ependymal	Arl3
1.1144e-102	0.718783	0.608	0.083	3.26899e-98	Ependymal	Prex2
7.57265e-270	0.717048	0.425	0.015	2.22136e-265	Ependymal	Lrriq3
3.31275e-45	0.715551	0.634	0.193	9.71761e-41	Ependymal	Dnajc10
0	0.715161	0.399	0.009	0	Ependymal	Ppp1r42
6.66132e-43	0.71487	0.68	0.215	1.95403e-38	Ependymal	Odf2
3.6581e-281	0.714448	0.464	0.018	1.07307e-276	Ependymal	Vangl1
6.5425e-31	0.714099	0.81	0.368	1.91918e-26	Ependymal	Psd3
6.01899e-36	0.711208	0.536	0.163	1.76561e-31	Ependymal	Xpnpep3
3.90648e-37	0.709492	0.784	0.291	1.14593e-32	Ependymal	Gm35188
0	0.708771	0.516	0.002	0	Ependymal	Tekt4
3.67626e-33	0.708748	0.797	0.36	1.07839e-28	Ependymal	Tusc3
2.41542e-36	0.707323	0.719	0.266	7.0854e-32	Ependymal	Stk3
5.21705e-194	0.705774	0.536	0.037	1.53037e-189	Ependymal	S100a1
4.55892e-84	0.705689	0.549	0.088	1.33731e-79	Ependymal	Clip4
3.33747e-29	0.704777	0.725	0.361	9.79013e-25	Ependymal	Saraf
1.57953e-88	0.704675	0.562	0.089	4.63339e-84	Ependymal	Zdhhc1
0	0.704662	0.471	0.01	0	Ependymal	Dusp14
3.11132e-161	0.703763	0.477	0.034	9.12674e-157	Ependymal	Fas
2.83749e-179	0.702522	0.464	0.03	8.32348e-175	Ependymal	Kyat3
0	0.702418	0.484	0.006	0	Ependymal	Ttll9
0	0.701795	0.438	0.003	0	Ependymal	Crb2
0	0.700644	0.503	0.01	0	Ependymal	Fam167a
1.41966e-71	0.700294	0.634	0.128	4.16443e-67	Ependymal	Suclg2
1.02773e-176	0.699632	0.392	0.021	3.01475e-172	Ependymal	Rhpn2
5.80523e-40	0.698088	0.575	0.166	1.70291e-35	Ependymal	Igf2r
2.57176e-164	0.698068	0.405	0.025	7.544e-160	Ependymal	Emp1
8.11557e-53	0.697036	0.68	0.2	2.38062e-48	Ependymal	Selenos
5.75263e-40	0.69669	0.627	0.211	1.68748e-35	Ependymal	Hmgn3
0	0.696659	0.451	0.001	0	Ependymal	Gm44109
2.66703e-93	0.69661	0.464	0.056	7.82347e-89	Ependymal	Galnt18
4.51901e-32	0.695395	0.582	0.198	1.32561e-27	Ependymal	Rps6ka2
6.73157e-108	0.694924	0.614	0.082	1.97464e-103	Ependymal	Map3k5
2.10529e-83	0.694905	0.536	0.086	6.17566e-79	Ependymal	Nek4
6.87682e-20	0.694846	0.771	0.473	2.01725e-15	Ependymal	Sox2
0	0.694324	0.412	0.005	0	Ependymal	Fgf7
8.53781e-149	0.693548	0.549	0.049	2.50448e-144	Ependymal	Rgcc
1.19453e-217	0.693365	0.458	0.023	3.50404e-213	Ependymal	Ephx1
3.94904e-30	0.692864	0.732	0.316	1.15841e-25	Ependymal	Arhgap39
8.95293e-183	0.692005	0.516	0.037	2.62625e-178	Ependymal	Plcd4
9.098e-59	0.691913	0.758	0.211	2.66881e-54	Ependymal	Mast4
2.429e-18	0.691602	0.85	0.538	7.12522e-14	Ependymal	Sumo1
3.67849e-108	0.690395	0.464	0.05	1.07905e-103	Ependymal	Nfatc2
1.40918e-35	0.689326	0.418	0.098	4.13368e-31	Ependymal	Hmgcll1
3.39148e-242	0.688986	0.438	0.019	9.94857e-238	Ependymal	Aox1
6.83425e-91	0.688873	0.451	0.057	2.00476e-86	Ependymal	Lmln
2.11131e-47	0.688188	0.536	0.126	6.19333e-43	Ependymal	Tpk1
5.04543e-190	0.687526	0.542	0.04	1.48003e-185	Ependymal	Gm5617
0	0.687195	0.346	0	0	Ependymal	Gm19301
1.28389e-203	0.686703	0.516	0.033	3.76615e-199	Ependymal	Cpne2
1.03442e-147	0.686232	0.51	0.046	3.03436e-143	Ependymal	Fuom
0	0.686081	0.438	0	0	Ependymal	Gm37846
3.52008e-225	0.685968	0.484	0.025	1.03258e-220	Ependymal	Ccdc122
1.28433e-26	0.685456	0.882	0.471	3.76744e-22	Ependymal	Sobp
9.77172e-52	0.68531	0.627	0.165	2.86644e-47	Ependymal	Eif1a
3.54245e-43	0.685273	0.588	0.163	1.03914e-38	Ependymal	Matn2
0	0.684308	0.464	0.004	0	Ependymal	Spag8
3.05163e-27	0.683708	0.824	0.401	8.95167e-23	Ependymal	Gab1
8.43546e-69	0.683152	0.582	0.119	2.47446e-64	Ependymal	Naf1
4.73188e-46	0.683003	0.477	0.108	1.38805e-41	Ependymal	Gm15886
2.37414e-37	0.682749	0.673	0.231	6.96429e-33	Ependymal	Aff1
0	0.682344	0.503	0.013	0	Ependymal	Ttc16
5.06927e-78	0.680895	0.601	0.114	1.48702e-73	Ependymal	Fam216a
1.12774e-41	0.680777	0.471	0.11	3.30813e-37	Ependymal	Prkdc
1.04952e-56	0.680587	0.569	0.128	3.07866e-52	Ependymal	Me2
1.57109e-39	0.680325	0.516	0.134	4.60865e-35	Ependymal	Nrg2
1.1316e-111	0.678641	0.549	0.068	3.31945e-107	Ependymal	Pus7
0	0.677956	0.484	0.002	0	Ependymal	Car9
2.10438e-96	0.677795	0.549	0.077	6.17298e-92	Ependymal	Slc16a1
1.19496e-34	0.677401	0.804	0.375	3.5053e-30	Ependymal	Rpl22l1
2.54083e-23	0.676502	0.712	0.376	7.45326e-19	Ependymal	Hspd1
9.68318e-52	0.675147	0.575	0.151	2.84046e-47	Ependymal	Ids
5.95497e-42	0.674469	0.641	0.203	1.74683e-37	Ependymal	Prdx4
0	0.673912	0.405	0.001	0	Ependymal	Trp73
1.44757e-88	0.673083	0.569	0.091	4.24631e-84	Ependymal	Bola3
2.24451e-125	0.67295	0.503	0.053	6.58405e-121	Ependymal	Spef1
1.2047e-35	0.672234	0.732	0.288	3.53387e-31	Ependymal	Abat
8.34212e-97	0.671667	0.366	0.035	2.44708e-92	Ependymal	1300017J02Rik
0	0.670057	0.379	0.001	0	Ependymal	Gmnc
7.65913e-110	0.669529	0.248	0.014	2.24673e-105	Ependymal	Stpg2
2.20938e-66	0.669092	0.359	0.047	6.48099e-62	Ependymal	Pard3bos1
2.57551e-171	0.668751	0.405	0.024	7.55499e-167	Ependymal	Sctr
2.70695e-146	0.668282	0.542	0.05	7.94058e-142	Ependymal	Gm16364.1
2.02521e-36	0.667808	0.647	0.213	5.94076e-32	Ependymal	Tcp11l2
6.36716e-32	0.667248	0.758	0.323	1.86774e-27	Ependymal	Rab28
6.82485e-39	0.667165	0.66	0.227	2.002e-34	Ependymal	Trip4
1.431e-281	0.6668	0.412	0.013	4.19769e-277	Ependymal	Ephx4
1.2977e-22	0.666574	0.843	0.492	3.80668e-18	Ependymal	Aopep
3.36881e-37	0.666215	0.634	0.209	9.88206e-33	Ependymal	Tmem260
0	0.664672	0.458	0.011	0	Ependymal	Lratd2
7.82545e-111	0.6644	0.471	0.051	2.29552e-106	Ependymal	Dalrd3
3.45628e-43	0.663448	0.542	0.149	1.01386e-38	Ependymal	Pts
9.63174e-61	0.662042	0.621	0.148	2.82537e-56	Ependymal	Rpn1
8.96524e-98	0.661769	0.51	0.068	2.62986e-93	Ependymal	Ddt
2.29892e-24	0.661608	0.745	0.438	6.74367e-20	Ependymal	Srp14
0	0.661552	0.399	0.005	0	Ependymal	Gm45351
8.60253e-59	0.661402	0.529	0.115	2.52347e-54	Ependymal	Tspan6
2.71071e-29	0.661366	0.758	0.372	7.9516e-25	Ependymal	Selenof
0	0.660874	0.418	0.003	0	Ependymal	Cerkl
5.74739e-37	0.660223	0.686	0.249	1.68594e-32	Ependymal	Togaram1
1.46105e-76	0.660129	0.588	0.108	4.28586e-72	Ependymal	Cep89
0	0.659741	0.444	0.009	0	Ependymal	1700013F07Rik
1.82506e-104	0.659477	0.477	0.055	5.35363e-100	Ependymal	Rdh10
1.26456e-69	0.659118	0.582	0.116	3.70946e-65	Ependymal	Ift172
7.16211e-35	0.658304	0.582	0.184	2.10093e-30	Ependymal	Ercc6l2
0	0.658196	0.359	0.003	0	Ependymal	Otx2
1.20001e-31	0.657955	0.778	0.359	3.52012e-27	Ependymal	Adipor2
7.25925e-168	0.657931	0.503	0.038	2.12943e-163	Ependymal	Gpld1
0	0.657011	0.34	0.006	0	Ependymal	C330002G04Rik
1.51052e-126	0.656625	0.359	0.025	4.43096e-122	Ependymal	Mical2
0	0.656307	0.333	0.001	0	Ependymal	Chil5
4.66428e-104	0.656226	0.425	0.044	1.36822e-99	Ependymal	Wdr90
2.82357e-40	0.655833	0.654	0.227	8.28267e-36	Ependymal	Pigp
1.00145e-112	0.65545	0.34	0.026	2.93767e-108	Ependymal	Ntn1
0	0.655111	0.458	0.01	0	Ependymal	Ccdc189
9.95992e-38	0.654333	0.732	0.282	2.92164e-33	Ependymal	Reep5
3.83143e-114	0.654244	0.549	0.067	1.12391e-109	Ependymal	Enpp5
2.11519e-118	0.654105	0.51	0.055	6.20469e-114	Ependymal	4933406C10Rik
2.28115e-48	0.653086	0.627	0.167	6.69151e-44	Ependymal	A330023F24Rik
2.48452e-35	0.652702	0.667	0.247	7.28809e-31	Ependymal	Nipsnap2
3.83821e-57	0.652444	0.51	0.103	1.1259e-52	Ependymal	Bicdl1
1.32684e-38	0.652225	0.608	0.195	3.89214e-34	Ependymal	Cabin1
5.83943e-47	0.651966	0.765	0.24	1.71294e-42	Ependymal	Ccnd3
3.46512e-47	0.651636	0.667	0.191	1.01646e-42	Ependymal	Zc3h6
0	0.65154	0.444	0.002	0	Ependymal	Dydc2
1.08602e-48	0.651341	0.608	0.166	3.18573e-44	Ependymal	Cep164
0	0.650415	0.464	0.006	0	Ependymal	Bdh2
2.66767e-90	0.650382	0.536	0.076	7.82533e-86	Ependymal	Pdk1
1.20076e-236	0.650309	0.438	0.02	3.5223e-232	Ependymal	Spata24
1.77581e-36	0.650154	0.536	0.161	5.20915e-32	Ependymal	Akap7
5.97542e-74	0.648882	0.529	0.093	1.75283e-69	Ependymal	Ift122
0	0.648247	0.438	0.002	0	Ependymal	Got1l1
8.91938e-31	0.647977	0.647	0.241	2.61641e-26	Ependymal	Ndufaf2
5.17751e-26	0.647818	0.778	0.43	1.51877e-21	Ependymal	Tmbim6
3.05522e-35	0.646478	0.778	0.33	8.96218e-31	Ependymal	Timp3
1.9282e-72	0.645354	0.399	0.053	5.65618e-68	Ependymal	Nox4
1.25574e-294	0.645348	0.405	0.012	3.6836e-290	Ependymal	Igfbp2
4.04558e-92	0.644211	0.556	0.084	1.18673e-87	Ependymal	Hint2
1.03025e-48	0.644006	0.471	0.103	3.02214e-44	Ependymal	Zfp703
3.82647e-48	0.643988	0.627	0.17	1.12246e-43	Ependymal	Zbtb38
7.65323e-39	0.64339	0.81	0.355	2.245e-34	Ependymal	Lamp1
0	0.643265	0.418	0.011	0	Ependymal	Gm20661
0	0.642571	0.399	0.003	0	Ependymal	Creg2
1.86152e-53	0.641959	0.575	0.136	5.46058e-49	Ependymal	Kif24
7.60363e-51	0.64141	0.451	0.093	2.23045e-46	Ependymal	H4c8
6.92546e-58	0.640566	0.51	0.104	2.03152e-53	Ependymal	Rhbdd1
0	0.640426	0.438	0.007	0	Ependymal	Ankef1
1.12276e-213	0.639329	0.386	0.017	3.29351e-209	Ependymal	Acot6
4.62685e-42	0.639106	0.686	0.214	1.35724e-37	Ependymal	Myo6
4.3022e-49	0.639087	0.588	0.145	1.26201e-44	Ependymal	Lgr4
3.38358e-55	0.638964	0.477	0.09	9.92539e-51	Ependymal	Pdzrn3
4.0284e-21	0.638468	0.575	0.251	1.18169e-16	Ependymal	Mapk4
1.32253e-38	0.638101	0.562	0.175	3.87952e-34	Ependymal	Nenf
4.09513e-32	0.638019	0.673	0.268	1.20127e-27	Ependymal	Plxnb2
1.62007e-52	0.637786	0.542	0.128	4.75232e-48	Ependymal	Slc20a1
7.11553e-102	0.636213	0.471	0.056	2.08727e-97	Ependymal	Pbx4
0	0.6361	0.418	0.002	0	Ependymal	Folr1
7.45784e-110	0.63539	0.438	0.044	2.18768e-105	Ependymal	Antxr2
0	0.635097	0.458	0.004	0	Ependymal	Morn3
2.12423e-48	0.635061	0.516	0.123	6.23121e-44	Ependymal	Tom1l1
5.11211e-244	0.634909	0.386	0.014	1.49959e-239	Ependymal	Gm5089.1
2.7547e-94	0.634475	0.484	0.062	8.08063e-90	Ependymal	Ttc26
0	0.633645	0.431	0.002	0	Ependymal	Cpn1
5.54803e-214	0.632885	0.425	0.02	1.62746e-209	Ependymal	Hey1
9.54074e-99	0.632171	0.51	0.065	2.79868e-94	Ependymal	Iqce
1.3814e-61	0.631231	0.497	0.094	4.05219e-57	Ependymal	Tmem219
7.15643e-73	0.630463	0.536	0.094	2.09927e-68	Ependymal	Pank1
1.09286e-116	0.630346	0.484	0.051	3.20579e-112	Ependymal	Slc4a8
0	0.629628	0.418	0.004	0	Ependymal	4932438H23Rik
0	0.629584	0.425	0.003	0	Ependymal	Zdhhc23
4.13873e-22	0.629565	0.739	0.394	1.21406e-17	Ependymal	Calr
1.74845e-150	0.627807	0.51	0.042	5.12891e-146	Ependymal	Sgms2
2.09998e-123	0.626988	0.425	0.036	6.16007e-119	Ependymal	Pgpep1l
1.416e-246	0.626901	0.431	0.018	4.1537e-242	Ependymal	Gm9925
0	0.626877	0.412	0.004	0	Ependymal	Smim5
5.51147e-19	0.626701	0.863	0.549	1.61673e-14	Ependymal	Foxp1
4.60108e-33	0.62664	0.758	0.315	1.34968e-28	Ependymal	Chordc1
2.81944e-71	0.626218	0.523	0.093	8.27055e-67	Ependymal	Galc
6.0944e-158	0.624777	0.301	0.014	1.78773e-153	Ependymal	Dnah14
7.95788e-88	0.622453	0.51	0.075	2.33436e-83	Ependymal	Arl6
1.6863e-76	0.621813	0.529	0.088	4.94659e-72	Ependymal	Eml1
0	0.621678	0.431	0.003	0	Ependymal	Gm29508
3.81576e-29	0.621102	0.712	0.319	1.11932e-24	Ependymal	Odc1
6.83012e-36	0.621099	0.418	0.101	2.00355e-31	Ependymal	Mthfd1l
4.16928e-195	0.619936	0.477	0.029	1.22302e-190	Ependymal	Ttyh2
0	0.619035	0.471	0.003	0	Ependymal	Lrrc10b
2.54133e-104	0.617997	0.549	0.073	7.45474e-100	Ependymal	Psat1
6.24724e-43	0.617781	0.536	0.145	1.83256e-38	Ependymal	Utp14b
0	0.617534	0.346	0.004	0	Ependymal	Traf1
1.93786e-20	0.617015	0.817	0.467	5.68453e-16	Ependymal	Bbs9
1.51265e-158	0.616504	0.294	0.013	4.43722e-154	Ependymal	A230009B12Rik
1.39785e-22	0.616478	0.673	0.298	4.10045e-18	Ependymal	2610035D17Rik
3.52088e-37	0.616381	0.739	0.272	1.03282e-32	Ependymal	Nme7
4.89942e-28	0.61634	0.582	0.205	1.4372e-23	Ependymal	Atr
2.93739e-149	0.61626	0.49	0.042	8.61655e-145	Ependymal	Metrn
0	0.615301	0.359	0.004	0	Ependymal	Clic6
3.50886e-292	0.615089	0.405	0.012	1.02929e-287	Ependymal	Ccdc78
3.57088e-133	0.614367	0.464	0.041	1.04748e-128	Ependymal	Gm13830
2.38599e-19	0.613652	0.771	0.526	6.99907e-15	Ependymal	Pebp1
9.38308e-28	0.613269	0.66	0.272	2.75243e-23	Ependymal	Coro2b
3.36985e-234	0.613232	0.464	0.022	9.8851e-230	Ependymal	Endog
1.85901e-73	0.613231	0.549	0.099	5.45321e-69	Ependymal	Ndufaf8
6.70962e-23	0.612977	0.817	0.48	1.9682e-18	Ependymal	Tax1bp1
0	0.612973	0.431	0.012	0	Ependymal	Med9os
0	0.612849	0.438	0.002	0	Ependymal	4930412C18Rik
3.93338e-42	0.612622	0.588	0.177	1.15382e-37	Ependymal	1810058I24Rik
3.65654e-78	0.612375	0.464	0.067	1.07261e-73	Ependymal	Col5a2
7.77773e-166	0.610439	0.386	0.022	2.28152e-161	Ependymal	BC006965
0	0.610259	0.333	0.005	0	Ependymal	Btg4
1.07304e-31	0.610043	0.575	0.198	3.14765e-27	Ependymal	Rpn2
4.29039e-111	0.609339	0.431	0.042	1.25854e-106	Ependymal	Gpr156
5.54977e-166	0.608981	0.438	0.029	1.62797e-161	Ependymal	Zbtb7c
0	0.608427	0.405	0.001	0	Ependymal	Musk
1.48423e-163	0.608031	0.51	0.04	4.35385e-159	Ependymal	Tspan2
1.70952e-46	0.606999	0.451	0.098	5.01471e-42	Ependymal	Slc5a3
2.82118e-110	0.606943	0.386	0.034	8.27564e-106	Ependymal	Gpc4
8.27426e-28	0.606291	0.608	0.229	2.42717e-23	Ependymal	Pde6d
1.02489e-31	0.606117	0.601	0.208	3.0064e-27	Ependymal	Fbxl2
3.58859e-21	0.606045	0.536	0.204	1.05268e-16	Ependymal	Samd4
3.89562e-88	0.605653	0.477	0.061	1.14274e-83	Ependymal	Gcnt1
1.33086e-80	0.604773	0.464	0.067	3.90393e-76	Ependymal	Gemin8
9.75935e-254	0.604178	0.359	0.011	2.86281e-249	Ependymal	Flacc1
6.49914e-39	0.603814	0.758	0.242	1.90646e-34	Ependymal	Kcnc2
2.86436e-41	0.603012	0.81	0.306	8.40231e-37	Ependymal	Rrbp1
4.53417e-288	0.602614	0.373	0.01	1.33005e-283	Ependymal	Col4a5
1.04964e-125	0.602457	0.51	0.053	3.079e-121	Ependymal	Acot1
2.41355e-24	0.602453	0.536	0.201	7.07992e-20	Ependymal	Gfod2
0	0.602013	0.373	0.004	0	Ependymal	Gm10419
3.5963e-107	0.600716	0.444	0.046	1.05494e-102	Ependymal	Ptpn14
0	0.600683	0.379	0.001	0	Ependymal	Caps2
0	0.600542	0.425	0.003	0	Ependymal	Plin5
1.9512e-82	0.600474	0.49	0.07	5.72366e-78	Ependymal	Fbxo16
2.67677e-26	0.600192	0.719	0.349	7.85205e-22	Ependymal	Sugt1
1.42777e-49	0.598714	0.569	0.148	4.18822e-45	Ependymal	Idh3a
6.72422e-74	0.598359	0.516	0.085	1.97248e-69	Ependymal	Gm46218
7.51593e-86	0.597187	0.333	0.032	2.20472e-81	Ependymal	A930017M01Rik
5.87384e-50	0.595862	0.575	0.143	1.72303e-45	Ependymal	Firre
1.74408e-147	0.59582	0.497	0.042	5.11609e-143	Ependymal	Chd5
0	0.595293	0.392	0.008	0	Ependymal	Usp43
1.06883e-66	0.595243	0.438	0.066	3.13531e-62	Ependymal	Rnf144b
0	0.594762	0.458	0.007	0	Ependymal	Lrrc18
0	0.594093	0.412	0.004	0	Ependymal	Ccdc187
0	0.593837	0.425	0.009	0	Ependymal	Rsph14
1.63578e-67	0.592649	0.418	0.061	4.7984e-63	Ependymal	Sntg2
9.03822e-61	0.591787	0.503	0.097	2.65127e-56	Ependymal	Mpp1
6.26947e-20	0.591287	0.987	0.805	1.83909e-15	Ependymal	Nfia
1.26006e-24	0.590808	0.641	0.282	3.69625e-20	Ependymal	Idh2
1.43645e-258	0.590762	0.425	0.016	4.21369e-254	Ependymal	Avpi1
2.54532e-77	0.590532	0.51	0.083	7.46645e-73	Ependymal	Oat
2.20377e-26	0.590268	0.588	0.216	6.46455e-22	Ependymal	Cntln
0	0.590158	0.418	0.002	0	Ependymal	Plaat1
2.44186e-215	0.589858	0.458	0.023	7.16294e-211	Ependymal	Fam189a2
2.7583e-269	0.58899	0.418	0.015	8.09119e-265	Ependymal	Frem2
9.37662e-105	0.588962	0.471	0.053	2.75054e-100	Ependymal	Dzip1l
0	0.588949	0.379	0.005	0	Ependymal	Slc22a4
1.31696e-59	0.588765	0.484	0.091	3.86317e-55	Ependymal	Coq8b
6.40178e-68	0.58847	0.542	0.104	1.8779e-63	Ependymal	Sdhaf4
1.75701e-37	0.588029	0.647	0.23	5.15401e-33	Ependymal	Tmem33
0	0.587602	0.373	0.001	0	Ependymal	Lpar3
3.50044e-24	0.587436	0.771	0.427	1.02682e-19	Ependymal	Cox6c
1.1753e-42	0.58736	0.595	0.172	3.44763e-38	Ependymal	Btbd8
8.62206e-102	0.586854	0.464	0.053	2.5292e-97	Ependymal	Mboat1
6.69216e-125	0.586597	0.425	0.037	1.96308e-120	Ependymal	Iffo2
1.66384e-27	0.586095	0.608	0.233	4.88071e-23	Ependymal	Glt8d1
0	0.585294	0.431	0.002	0	Ependymal	Ttc34
2.29688e-52	0.584763	0.523	0.112	6.73765e-48	Ependymal	Tnfrsf19
5.82163e-32	0.584399	0.601	0.202	1.70772e-27	Ependymal	Vwa8
0	0.584038	0.431	0.003	0	Ependymal	Gm11992
0	0.584033	0.431	0.012	0	Ependymal	Cyp4f15
3.0599e-34	0.583991	0.647	0.238	8.9759e-30	Ependymal	Suclg1
0	0.583519	0.386	0.003	0	Ependymal	Deup1
4.18014e-42	0.583492	0.503	0.123	1.2262e-37	Ependymal	Ripor2
1.04719e-188	0.582875	0.471	0.029	3.07182e-184	Ependymal	1810010H24Rik
1.20273e-40	0.580456	0.667	0.217	3.52808e-36	Ependymal	Tbc1d19
9.52386e-174	0.580357	0.379	0.02	2.79373e-169	Ependymal	Pcolce2
0	0.579107	0.359	0.001	0	Ependymal	Dytn
1.24732e-45	0.578969	0.569	0.149	3.65889e-41	Ependymal	Sfxn1
0	0.578823	0.346	0.006	0	Ependymal	Spata33
1.06216e-241	0.578632	0.34	0.01	3.11574e-237	Ependymal	Slc4a10
8.93302e-17	0.577479	0.765	0.466	2.62041e-12	Ependymal	Spop
4.629e-73	0.577324	0.425	0.059	1.35787e-68	Ependymal	Prdm5
8.30947e-196	0.577055	0.484	0.029	2.4375e-191	Ependymal	Slc38a3
5.11808e-22	0.576783	0.732	0.392	1.50134e-17	Ependymal	Nbeal1
1.11552e-71	0.576765	0.549	0.1	3.27226e-67	Ependymal	Fam174a
2.20681e-44	0.576675	0.765	0.25	6.47346e-40	Ependymal	Pdlim5
1.44999e-154	0.576544	0.438	0.032	4.25339e-150	Ependymal	Wdr31
2.99988e-23	0.57646	0.725	0.346	8.79983e-19	Ependymal	Kif3a
0	0.575599	0.412	0.002	0	Ependymal	Zmynd10
3.70128e-33	0.5752	0.608	0.205	1.08573e-28	Ependymal	Itgb3bp
5.895e-38	0.575105	0.412	0.093	1.72924e-33	Ependymal	Cpq
0	0.575103	0.34	0.005	0	Ependymal	BC067074
9.28187e-73	0.574932	0.503	0.082	2.72274e-68	Ependymal	Rbm24
0	0.574521	0.353	0.003	0	Ependymal	Slc43a3
2.78385e-173	0.574244	0.261	0.009	8.16614e-169	Ependymal	Gm1715
3.08719e-22	0.573601	0.81	0.445	9.05596e-18	Ependymal	Fsd1l
5.34647e-34	0.573034	0.431	0.11	1.56833e-29	Ependymal	Rassf8
3.37597e-23	0.572728	0.824	0.506	9.90308e-19	Ependymal	Hnrnpf
4.06779e-165	0.572626	0.464	0.033	1.19325e-160	Ependymal	Kif19a
1.3446e-254	0.572618	0.431	0.017	3.94424e-250	Ependymal	Ccdc151
5.00263e-42	0.572446	0.477	0.114	1.46747e-37	Ependymal	Usp53
1.69815e-80	0.5722	0.438	0.059	4.98134e-76	Ependymal	Pnmal2
5.33018e-19	0.572159	0.869	0.532	1.56356e-14	Ependymal	4632427E13Rik
8.71395e-52	0.570587	0.582	0.148	2.55615e-47	Ependymal	Med31
7.76849e-43	0.569893	0.549	0.15	2.27881e-38	Ependymal	Tmem106b
2.45919e-94	0.569789	0.477	0.061	7.21378e-90	Ependymal	Sirt3
1.36421e-46	0.56957	0.484	0.108	4.00177e-42	Ependymal	Cox10
0	0.569511	0.359	0.007	0	Ependymal	Vmn2r30
8.15548e-70	0.568088	0.608	0.11	2.39233e-65	Ependymal	Diaph3
1.72356e-214	0.567633	0.34	0.012	5.05591e-210	Ependymal	Hspb8
6.36896e-21	0.567286	0.797	0.417	1.86827e-16	Ependymal	1110051M20Rik
3.0773e-34	0.566369	0.641	0.229	9.02696e-30	Ependymal	Nadk2
2.54671e-42	0.566153	0.575	0.165	7.47053e-38	Ependymal	Irak1bp1
8.58149e-27	0.565787	0.712	0.304	2.51729e-22	Ependymal	Thada
1.51165e-43	0.56562	0.569	0.146	4.43427e-39	Ependymal	Notch2
1.16795e-31	0.564992	0.686	0.264	3.42605e-27	Ependymal	Clstn1
3.10215e-20	0.564573	0.647	0.295	9.09984e-16	Ependymal	Rmdn1
2.55939e-21	0.564472	0.536	0.219	7.50773e-17	Ependymal	Ifi27
4.16601e-79	0.563985	0.458	0.062	1.22206e-74	Ependymal	Tent5a
1.46324e-62	0.562817	0.386	0.057	4.29227e-58	Ependymal	BC051142
1.4687e-59	0.562173	0.451	0.079	4.3083e-55	Ependymal	Rnf152
5.92983e-59	0.561923	0.425	0.069	1.73946e-54	Ependymal	Mid2
0	0.561467	0.418	0.009	0	Ependymal	1700030J22Rik
2.88087e-25	0.561018	0.719	0.34	8.45074e-21	Ependymal	Smdt1
1.06239e-93	0.560465	0.477	0.06	3.11643e-89	Ependymal	Fkbp9
0	0.560202	0.418	0.011	0	Ependymal	Plscr2
2.45835e-197	0.560088	0.314	0.011	7.21133e-193	Ependymal	Pcsk6
6.26248e-87	0.557785	0.405	0.046	1.83704e-82	Ependymal	Sned1
1.67503e-155	0.557644	0.288	0.013	4.91353e-151	Ependymal	Gm11099
0	0.55747	0.34	0	0	Ependymal	Dsc3
0	0.556821	0.412	0.01	0	Ependymal	Plekha6
1.12098e-66	0.556806	0.484	0.083	3.28829e-62	Ependymal	Cavin3
1.71445e-64	0.556791	0.484	0.086	5.02917e-60	Ependymal	Cep19
9.73574e-174	0.556485	0.458	0.03	2.85588e-169	Ependymal	2610507I01Rik
3.94339e-46	0.556162	0.523	0.129	1.15675e-41	Ependymal	Tpp1
0	0.556075	0.471	0.012	0	Ependymal	Spaca9
2.94307e-152	0.555928	0.458	0.035	8.63319e-148	Ependymal	Hap1
2.57801e-40	0.555781	0.601	0.183	7.56234e-36	Ependymal	Ppm1k
8.12332e-70	0.555325	0.34	0.04	2.3829e-65	Ependymal	Fam20a
1.9145e-59	0.553889	0.333	0.045	5.616e-55	Ependymal	Sh3bgrl2
1.69785e-44	0.553635	0.477	0.112	4.98046e-40	Ependymal	Gstz1
8.3162e-21	0.553626	0.68	0.325	2.43947e-16	Ependymal	Fam126b
6.9193e-130	0.553601	0.405	0.032	2.02971e-125	Ependymal	Mif4gd
6.04153e-51	0.553444	0.288	0.04	1.77222e-46	Ependymal	Ndst3
3.64949e-117	0.552686	0.471	0.048	1.07054e-112	Ependymal	Fam161b
6.30304e-181	0.552263	0.412	0.023	1.84893e-176	Ependymal	Pxdc1
3.7004e-83	0.552259	0.51	0.077	1.08547e-78	Ependymal	Wdr34
0	0.551948	0.412	0.008	0	Ependymal	Tcte1
2.64442e-59	0.550598	0.431	0.073	7.75714e-55	Ependymal	Iqsec1
5.64881e-34	0.550408	0.588	0.203	1.65702e-29	Ependymal	Glod4
2.6667e-17	0.550169	0.66	0.363	7.82251e-13	Ependymal	Mdm2
1.29633e-54	0.549776	0.556	0.129	3.80265e-50	Ependymal	Churc1
6.92857e-18	0.548741	0.791	0.472	2.03243e-13	Ependymal	Atp2b1
6.71754e-55	0.548645	0.529	0.117	1.97052e-50	Ependymal	Bola1
1.22264e-67	0.547741	0.15	0.008	3.58648e-63	Ependymal	Gm38256
1.78407e-22	0.547662	0.575	0.229	5.23338e-18	Ependymal	Lclat1
9.16519e-86	0.547444	0.699	0.124	2.68852e-81	Ependymal	Limch1
0	0.54705	0.373	0.003	0	Ependymal	1700003E16Rik
1.0383e-187	0.546242	0.451	0.027	3.04575e-183	Ependymal	Myh14
4.03007e-27	0.545744	0.654	0.285	1.18218e-22	Ependymal	Tmco1
5.65652e-227	0.545506	0.399	0.016	1.65928e-222	Ependymal	Pygl
1.91237e-51	0.545457	0.51	0.112	5.60974e-47	Ependymal	Spag1
6.3875e-30	0.545436	0.667	0.274	1.87371e-25	Ependymal	Sod2
1.17693e-90	0.544291	0.536	0.075	3.45241e-86	Ependymal	Prdm16
6.67101e-45	0.543981	0.431	0.092	1.95687e-40	Ependymal	Acyp1
5.07737e-14	0.543798	0.869	0.587	1.4894e-09	Ependymal	Zfp462
1.74031e-100	0.543741	0.405	0.04	5.10503e-96	Ependymal	Aldoc
2.95126e-104	0.543727	0.471	0.053	8.65723e-100	Ependymal	Stk36
1.69748e-35	0.543672	0.444	0.113	4.97939e-31	Ependymal	Ttc9
2.09575e-143	0.54345	0.392	0.026	6.14768e-139	Ependymal	Cav2
5.08655e-183	0.54331	0.307	0.012	1.49209e-178	Ependymal	Myof
1.93011e-132	0.54321	0.209	0.008	5.66179e-128	Ependymal	L3mbtl4
1.82223e-104	0.542728	0.392	0.037	5.34533e-100	Ependymal	Tctn3
8.40622e-46	0.541944	0.418	0.085	2.46588e-41	Ependymal	Plscr4
4.47688e-24	0.541477	0.641	0.282	1.31325e-19	Ependymal	Ugp2
0	0.541407	0.392	0.001	0	Ependymal	Scin
4.24805e-26	0.541357	0.654	0.293	1.24612e-21	Ependymal	Tomm7
2.92584e-81	0.541081	0.497	0.075	8.58265e-77	Ependymal	Traf3ip1
3.11523e-15	0.540582	0.863	0.558	9.13821e-11	Ependymal	Kif21a
1.87191e-81	0.540529	0.399	0.048	5.49106e-77	Ependymal	Adi1
1.05007e-115	0.540424	0.333	0.024	3.08027e-111	Ependymal	Ppp1r14c
2.56256e-161	0.540247	0.373	0.021	7.51701e-157	Ependymal	Gbp2
1.10161e-51	0.539984	0.529	0.122	3.23148e-47	Ependymal	Tigd2
7.73185e-26	0.539604	0.673	0.267	2.26806e-21	Ependymal	Osbpl6
4.16448e-18	0.539306	0.791	0.497	1.22161e-13	Ependymal	St13
2.09488e-24	0.539029	0.556	0.204	6.14511e-20	Ependymal	Dph6
9.47009e-40	0.538636	0.575	0.165	2.77796e-35	Ependymal	Ptar1
2.75157e-40	0.538596	0.523	0.142	8.07145e-36	Ependymal	4931406C07Rik
5.73287e-30	0.537848	0.614	0.216	1.68168e-25	Ependymal	Klhl13
1.22318e-22	0.537022	0.791	0.445	3.58806e-18	Ependymal	Ubl3
5.21841e-43	0.536258	0.673	0.202	1.53077e-38	Ependymal	Sat1
4.52668e-43	0.535559	0.621	0.181	1.32786e-38	Ependymal	Tsc22d4
0	0.535183	0.353	0.008	0	Ependymal	Cobl
5.91068e-27	0.535007	0.778	0.339	1.73384e-22	Ependymal	Rbms1
1.02401e-76	0.534803	0.399	0.051	3.00384e-72	Ependymal	Ccdc62
2.00537e-244	0.534734	0.438	0.019	5.88256e-240	Ependymal	Rwdd3
1.73657e-167	0.534432	0.399	0.023	5.09404e-163	Ependymal	Gas2l1
0	0.533413	0.346	0.004	0	Ependymal	Plet1
1.93705e-133	0.533273	0.431	0.035	5.68215e-129	Ependymal	Asah2
1.72144e-41	0.532987	0.529	0.138	5.04967e-37	Ependymal	Minpp1
3.98284e-29	0.532721	0.523	0.17	1.16833e-24	Ependymal	Afg1l
1.25007e-33	0.532186	0.503	0.149	3.66695e-29	Ependymal	Ivd
1.05893e-26	0.532087	0.588	0.226	3.10626e-22	Ependymal	Fam76a
1.73107e-122	0.531375	0.373	0.028	5.07793e-118	Ependymal	Fuz
7.85475e-64	0.531342	0.458	0.074	2.30411e-59	Ependymal	Elovl7
1.01106e-48	0.531247	0.405	0.078	2.96583e-44	Ependymal	Dus2
7.47233e-61	0.531164	0.333	0.044	2.19193e-56	Ependymal	Fign
6.83612e-22	0.530791	0.634	0.279	2.00531e-17	Ependymal	Osbpl1a
0	0.530657	0.399	0.002	0	Ependymal	Ppp1r32
0	0.529674	0.359	0.001	0	Ependymal	Acot5
3.11933e-107	0.529156	0.34	0.027	9.15024e-103	Ependymal	Stk32a
3.54239e-51	0.52854	0.484	0.099	1.03912e-46	Ependymal	Nedd9
3.85767e-237	0.528459	0.275	0.006	1.13161e-232	Ependymal	Arsj
7.37882e-248	0.52807	0.294	0.007	2.1645e-243	Ependymal	Awat2
3.4874e-18	0.528066	0.791	0.567	1.02299e-13	Ependymal	Cox8a
2.99852e-19	0.527697	0.745	0.417	8.79587e-15	Ependymal	Abca1
4.90701e-117	0.527576	0.477	0.049	1.43942e-112	Ependymal	Bbs5
8.38291e-84	0.526792	0.471	0.066	2.45904e-79	Ependymal	Nt5c
8.3138e-45	0.526132	0.575	0.153	2.43877e-40	Ependymal	Slc38a6
4.62482e-32	0.525813	0.399	0.099	1.35665e-27	Ependymal	Galnt16
3.45208e-81	0.525356	0.477	0.069	1.01263e-76	Ependymal	Map1a
1.12022e-83	0.524308	0.497	0.07	3.28605e-79	Ependymal	Spsb1
3.20102e-227	0.523991	0.353	0.012	9.38986e-223	Ependymal	Ccdc80
1.17295e-52	0.52368	0.471	0.094	3.44074e-48	Ependymal	Kcnb1
1.71142e-64	0.523219	0.373	0.052	5.02027e-60	Ependymal	Slc6a15
8.46086e-26	0.522318	0.68	0.304	2.48191e-21	Ependymal	Cacybp
1.55307e-113	0.522004	0.386	0.034	4.55577e-109	Ependymal	Dnaaf5
0	0.521926	0.196	0	0	Ependymal	1700012P22Rik
1.44281e-29	0.521647	0.712	0.296	4.23233e-25	Ependymal	Pkig
2.50262e-16	0.521544	0.895	0.758	7.34118e-12	Ependymal	Eif1
6.13205e-88	0.520539	0.471	0.062	1.79878e-83	Ependymal	Trim56
1.97867e-32	0.520326	0.582	0.197	5.80422e-28	Ependymal	Jade1
2.2905e-188	0.520301	0.275	0.009	6.71896e-184	Ependymal	Gabra5
4.93534e-15	0.520273	0.739	0.415	1.44773e-10	Ependymal	Rnf180
4.14881e-98	0.51999	0.431	0.047	1.21701e-93	Ependymal	Gm15478
4.29774e-80	0.519788	0.438	0.059	1.2607e-75	Ependymal	Ccdc181
5.80282e-36	0.519454	0.288	0.051	1.7022e-31	Ependymal	Ddx60
3.0695e-37	0.51913	0.588	0.183	9.00408e-33	Ependymal	Pdha1
3.50416e-66	0.519065	0.66	0.13	1.02791e-61	Ependymal	Tgfbr2
5.65308e-148	0.519063	0.359	0.022	1.65827e-143	Ependymal	Zdbf2
1.66416e-173	0.518322	0.386	0.021	4.88166e-169	Ependymal	Trim68
2.97903e-19	0.518028	0.732	0.414	8.73869e-15	Ependymal	Tmed10
5.14393e-55	0.517324	0.471	0.093	1.50892e-50	Ependymal	Mdm1
5.47057e-60	0.517018	0.464	0.084	1.60474e-55	Ependymal	Nipal3
5.88913e-69	0.516718	0.373	0.048	1.72752e-64	Ependymal	Ggta1
1.25499e-248	0.516665	0.346	0.011	3.6814e-244	Ependymal	Gm26777
5.50029e-27	0.51595	0.556	0.195	1.61345e-22	Ependymal	Cry2
2.09388e-49	0.515696	0.536	0.126	6.1422e-45	Ependymal	Sec11c
3.02857e-25	0.515484	0.706	0.275	8.884e-21	Ependymal	Dchs2
8.72647e-125	0.51543	0.386	0.03	2.55982e-120	Ependymal	1500009C09Rik
9.31064e-43	0.514838	0.529	0.139	2.73118e-38	Ependymal	Fundc1
5.74217e-45	0.514812	0.654	0.184	1.68441e-40	Ependymal	Dock9
1.39571e-70	0.514805	0.503	0.086	4.09418e-66	Ependymal	Phyh
1.20786e-20	0.51468	0.725	0.352	3.54315e-16	Ependymal	Kiz
2.54505e-14	0.514032	0.686	0.389	7.46564e-10	Ependymal	Trappc8
0	0.513537	0.261	0	0	Ependymal	Npy2r
1.90369e-87	0.5124	0.346	0.035	5.58429e-83	Ependymal	Xylb
4.91772e-279	0.512101	0.399	0.013	1.44256e-274	Ependymal	Agbl2
0	0.511491	0.405	0.002	0	Ependymal	Nme8
8.28029e-70	0.511351	0.536	0.096	2.42894e-65	Ependymal	B230118H07Rik
1.3103e-135	0.510871	0.471	0.039	3.84364e-131	Ependymal	Cavin1
0	0.510714	0.34	0.001	0	Ependymal	Gm35611
2.04456e-18	0.510054	0.752	0.426	5.9975e-14	Ependymal	Fam126a
1.3865e-54	0.510031	0.49	0.097	4.06717e-50	Ependymal	Hacd1
7.82834e-42	0.510004	0.529	0.138	2.29637e-37	Ependymal	Arvcf
2.93429e-24	0.509307	0.608	0.25	8.60745e-20	Ependymal	Lpin1
0	0.509151	0.373	0.005	0	Ependymal	Gm16006
1.52923e-39	0.508851	0.484	0.126	4.48585e-35	Ependymal	Poc5
0	0.508113	0.359	0.006	0	Ependymal	Cfap73
4.35734e-222	0.507719	0.235	0.005	1.27818e-217	Ependymal	Platr22
8.34976e-153	0.507419	0.294	0.014	2.44932e-148	Ependymal	Gm26911
1.3963e-21	0.507158	0.784	0.394	4.09589e-17	Ependymal	Lmbrd1
9.31912e-45	0.507149	0.497	0.122	2.73367e-40	Ependymal	Ssx2ip
1.31156e-28	0.506712	0.536	0.183	3.84734e-24	Ependymal	Srek1ip1
4.14071e-46	0.506627	0.412	0.081	1.21463e-41	Ependymal	Fam185a
5.31958e-69	0.506167	0.556	0.095	1.56045e-64	Ependymal	Il6ra
4.73028e-77	0.50608	0.464	0.067	1.38758e-72	Ependymal	Otud1
1.30786e-281	0.505355	0.34	0.008	3.83649e-277	Ependymal	Adgra1
1.37739e-34	0.505292	0.51	0.153	4.04044e-30	Ependymal	Tprkb
1.7435e-75	0.504901	0.405	0.053	5.11438e-71	Ependymal	Slc2a12
3.54356e-21	0.504812	0.66	0.333	1.03947e-16	Ependymal	Cnpy2
0	0.504638	0.333	0.001	0	Ependymal	Cfap58
5.25486e-53	0.504036	0.477	0.099	1.54146e-48	Ependymal	Rhou
3.20222e-53	0.503654	0.425	0.078	9.39341e-49	Ependymal	4931440P22Rik
4.98216e-28	0.503543	0.601	0.221	1.46147e-23	Ependymal	Nbas
3.6852e-89	0.503542	0.399	0.045	1.08102e-84	Ependymal	Slc9a3r1
3.21908e-16	0.503171	0.902	0.534	9.44285e-12	Ependymal	Smyd3
1.68705e-173	0.502127	0.438	0.027	4.94879e-169	Ependymal	F3
4.62884e-18	0.501715	0.752	0.394	1.35782e-13	Ependymal	Pibf1
3.32314e-81	0.501179	0.373	0.042	9.74808e-77	Ependymal	Hrk
8.48634e-79	0.501096	0.712	0.132	2.48938e-74	Ependymal	Rreb1
1.43058e-119	0.500884	0.405	0.033	4.19645e-115	Ependymal	Lmo7
5.17219e-147	0.500848	0.333	0.018	1.51721e-142	Ependymal	Boc
0	0.500128	0.386	0.008	0	Ependymal	Clba1
1.88818e-25	0.499614	0.516	0.177	5.53879e-21	Ependymal	Nova1
0	0.499022	0.307	0.001	0	Ependymal	Cckbr
5.29645e-67	0.498948	0.471	0.077	1.55366e-62	Ependymal	Selenom
7.24383e-20	0.49844	0.856	0.686	2.12491e-15	Ependymal	Hmgb1
4.67066e-18	0.498389	0.85	0.508	1.37009e-13	Ependymal	Kifap3
4.81947e-92	0.498325	0.438	0.052	1.41374e-87	Ependymal	Per3
2.22046e-79	0.497492	0.451	0.062	6.5135e-75	Ependymal	2900026A02Rik
2.98932e-147	0.496016	0.301	0.015	8.76888e-143	Ependymal	Tagln
0	0.495426	0.379	0.005	0	Ependymal	Mtarc1
4.15311e-138	0.495361	0.425	0.032	1.21827e-133	Ependymal	Trmt9b
3.23535e-18	0.49528	0.719	0.414	9.49057e-14	Ependymal	Mtpn
9.03707e-38	0.495024	0.438	0.109	2.65093e-33	Ependymal	Hspb11
6.73264e-24	0.494632	0.739	0.383	1.97495e-19	Ependymal	Ubl5
0	0.494265	0.346	0	0	Ependymal	Dydc1
9.95515e-25	0.493737	0.503	0.18	2.92024e-20	Ependymal	Nr1d2
1.12826e-32	0.493536	0.575	0.197	3.30964e-28	Ependymal	Ahsa1
5.58246e-13	0.493425	0.869	0.555	1.63756e-08	Ependymal	Kcnq1ot1
1.29552e-76	0.493116	0.255	0.021	3.80027e-72	Ependymal	Rnf128
4.20601e-280	0.493085	0.301	0.006	1.23379e-275	Ependymal	Cdr1
0	0.492803	0.346	0.005	0	Ependymal	Gm20501
3.2113e-17	0.491854	0.536	0.232	9.42004e-13	Ependymal	Acyp2
4.4931e-29	0.491552	0.66	0.27	1.31801e-24	Ependymal	Sec61b
4.83707e-19	0.490546	0.869	0.607	1.41891e-14	Ependymal	Eif5
0	0.490353	0.366	0.004	0	Ependymal	Dnaaf1
1.64091e-28	0.489644	0.49	0.157	4.81345e-24	Ependymal	Dpy19l1
6.19216e-113	0.489349	0.353	0.028	1.81641e-108	Ependymal	Myl4
2.33427e-33	0.489321	0.503	0.147	6.84734e-29	Ependymal	Ndst1
1.49211e-17	0.48928	0.752	0.371	4.37695e-13	Ependymal	Tox
2.26282e-33	0.48873	0.536	0.17	6.63775e-29	Ependymal	Hcfc1r1
3.9333e-301	0.48853	0.386	0.01	1.1538e-296	Ependymal	Lrrc34
6.66473e-196	0.487378	0.405	0.02	1.95503e-191	Ependymal	Cd59b
5.33461e-121	0.48721	0.281	0.016	1.56486e-116	Ependymal	Cacna1e
1.04076e-19	0.486795	0.667	0.356	3.05297e-15	Ependymal	Map1lc3a
1.15824e-17	0.48668	0.706	0.379	3.39759e-13	Ependymal	Zc2hc1a
6.29293e-26	0.485365	0.686	0.304	1.84597e-21	Ependymal	Selenot
1.55994e-49	0.485339	0.458	0.092	4.57592e-45	Ependymal	Cfap300
1.70479e-272	0.485069	0.386	0.012	5.00082e-268	Ependymal	1700094D03Rik
3.49877e-19	0.485064	0.797	0.416	1.02633e-14	Ependymal	Rasa2
9.97471e-41	0.483935	0.549	0.143	2.92598e-36	Ependymal	St8sia1
1.97785e-172	0.483834	0.431	0.026	5.80182e-168	Ependymal	A430018G15Rik
9.6379e-41	0.483394	0.451	0.106	2.82718e-36	Ependymal	Acsl6
1.24735e-140	0.483204	0.333	0.019	3.65897e-136	Ependymal	Nat8f1
5.53633e-27	0.482859	0.673	0.28	1.62403e-22	Ependymal	Efr3a
9.80206e-18	0.482162	0.719	0.377	2.87534e-13	Ependymal	Tiam1
2.47162e-23	0.482084	0.595	0.236	7.25026e-19	Ependymal	Vps50
5.27117e-27	0.481915	0.431	0.129	1.54625e-22	Ependymal	Bckdhb
2.42359e-69	0.4818	0.333	0.04	7.10936e-65	Ependymal	Frem1
4.77479e-59	0.48175	0.431	0.075	1.40064e-54	Ependymal	Tchp
5.73184e-26	0.480776	0.536	0.196	1.68138e-21	Ependymal	Hexim1
0	0.480593	0.405	0.008	0	Ependymal	2700046G09Rik
9.37245e-56	0.47945	0.484	0.096	2.74931e-51	Ependymal	Mcee
4.99574e-78	0.479073	0.353	0.039	1.46545e-73	Ependymal	Megf10
2.19809e-23	0.478642	0.732	0.326	6.44788e-19	Ependymal	Dixdc1
0	0.478616	0.255	0	0	Ependymal	Olfr1507
7.94893e-22	0.478265	0.641	0.276	2.33174e-17	Ependymal	Chuk
2.33302e-96	0.477988	0.307	0.025	6.8437e-92	Ependymal	Wdr38
0	0.477683	0.359	0.001	0	Ependymal	Gm12144
4.84369e-28	0.477508	0.497	0.158	1.42085e-23	Ependymal	Cuedc1
1.93222e-98	0.477177	0.314	0.025	5.66798e-94	Ependymal	Eva1a
9.76199e-41	0.476597	0.503	0.13	2.86358e-36	Ependymal	Ift52
3.8519e-24	0.476486	0.549	0.209	1.12992e-19	Ependymal	Tef
1.148e-38	0.476401	0.542	0.153	3.36753e-34	Ependymal	Soat1
7.41576e-23	0.476154	0.66	0.301	2.17534e-18	Ependymal	Stip1
6.05429e-18	0.476077	0.719	0.39	1.77596e-13	Ependymal	Tacc1
0	0.475448	0.288	0	0	Ependymal	Tekt3
5.65976e-22	0.475429	0.503	0.187	1.66023e-17	Ependymal	Cnnm2
1.61295e-67	0.474685	0.425	0.065	4.73143e-63	Ependymal	Lrrc45
4.88889e-18	0.474224	0.627	0.324	1.43411e-13	Ependymal	Ssr3
1.44739e-147	0.474048	0.222	0.008	4.24576e-143	Ependymal	Mettl24
1.58865e-33	0.473828	0.49	0.139	4.66016e-29	Ependymal	Fgfr1op
5.58623e-103	0.473556	0.353	0.031	1.63866e-98	Ependymal	Gnaz
1.10585e-26	0.473508	0.608	0.228	3.2439e-22	Ependymal	Usp54
4.93832e-41	0.473213	0.379	0.078	1.44861e-36	Ependymal	Syngap1
5.20748e-21	0.47251	0.503	0.185	1.52756e-16	Ependymal	Invs
4.54296e-193	0.47198	0.392	0.019	1.33263e-188	Ependymal	Eva1c
1.89289e-30	0.471627	0.627	0.238	5.55261e-26	Ependymal	Lamtor2
9.92955e-20	0.470503	0.719	0.37	2.91273e-15	Ependymal	Cyb5a
0	0.470499	0.425	0.006	0	Ependymal	1700019G24Rik
1.09962e-11	0.470424	0.686	0.377	3.22563e-07	Ependymal	Pde10a
1.01738e-145	0.469849	0.405	0.028	2.98439e-141	Ependymal	Rbm43
3.98914e-126	0.469587	0.288	0.016	1.17017e-121	Ependymal	Bcas1
2.80579e-20	0.469298	0.549	0.212	8.2305e-16	Ependymal	Stim2
1.83379e-22	0.469255	0.549	0.216	5.37923e-18	Ependymal	Ankrd26
3.1688e-108	0.468072	0.418	0.04	9.29536e-104	Ependymal	Plcb3
6.54522e-21	0.467447	0.627	0.288	1.91997e-16	Ependymal	Dnajb4
2.08308e-22	0.467207	0.405	0.125	6.11049e-18	Ependymal	Pced1b
0	0.467083	0.281	0.001	0	Ependymal	Gm33696
3.03069e-14	0.466041	0.902	0.541	8.89023e-10	Ependymal	B3galt1
5.69931e-35	0.465677	0.451	0.119	1.67184e-30	Ependymal	Tecpr2
9.65689e-74	0.464647	0.458	0.068	2.83275e-69	Ependymal	Rsph3b
4.50801e-73	0.464622	0.471	0.073	1.32238e-68	Ependymal	Txndc5
4.67908e-61	0.463691	0.176	0.013	1.37256e-56	Ependymal	Kctd16
1.74477e-94	0.46305	0.359	0.034	5.11811e-90	Ependymal	Cyp2d22
1.61599e-38	0.462819	0.529	0.15	4.74034e-34	Ependymal	Glo1
1.76141e-23	0.461612	0.797	0.452	5.16691e-19	Ependymal	Prdx1
3.46215e-106	0.460862	0.34	0.027	1.01559e-101	Ependymal	Fmo5
3.29823e-61	0.460774	0.32	0.04	9.67502e-57	Ependymal	Arhgef28
3.312e-154	0.460446	0.261	0.01	9.71542e-150	Ependymal	Gm42902
0	0.459852	0.307	0	0	Ependymal	E030032P16Rik
3.01815e-43	0.459717	0.425	0.092	8.85344e-39	Ependymal	Slc41a1
8.22815e-210	0.459541	0.333	0.012	2.41365e-205	Ependymal	Kank1
5.69241e-30	0.458673	0.281	0.058	1.66981e-25	Ependymal	Catspere2
2.30033e-52	0.458334	0.471	0.094	6.7478e-48	Ependymal	Slc27a1
5.19309e-32	0.458315	0.484	0.143	1.52334e-27	Ependymal	Tmem216
1.1981e-76	0.458174	0.405	0.051	3.5145e-72	Ependymal	Bag3
7.34642e-71	0.457667	0.379	0.05	2.155e-66	Ependymal	Gm42984
3.11096e-100	0.457387	0.32	0.026	9.12568e-96	Ependymal	Fitm2
7.06011e-104	0.457286	0.438	0.045	2.07101e-99	Ependymal	Pdlim4
1.72198e-50	0.4571	0.359	0.061	5.05125e-46	Ependymal	Sord
1.96908e-21	0.456738	0.49	0.18	5.77609e-17	Ependymal	Thap3
3.42134e-19	0.456462	0.732	0.415	1.00362e-14	Ependymal	Swi5
1.66604e-26	0.456266	0.386	0.106	4.88716e-22	Ependymal	Syn2
8.89289e-267	0.45616	0.32	0.008	2.60864e-262	Ependymal	Fhdc1
6.1967e-25	0.456027	0.542	0.209	1.81774e-20	Ependymal	Pdcd6
2.84114e-26	0.455833	0.497	0.166	8.3342e-22	Ependymal	Mapkbp1
3.56457e-29	0.454864	0.588	0.219	1.04563e-24	Ependymal	Ergic3
1.07384e-41	0.454717	0.497	0.125	3.14999e-37	Ependymal	Rexo2
2.88433e-28	0.453774	0.562	0.186	8.4609e-24	Ependymal	Ntn4
1.71595e-44	0.453548	0.484	0.112	5.03356e-40	Ependymal	Mmut
4.3662e-266	0.451987	0.353	0.01	1.28078e-261	Ependymal	Scube3
4.30044e-32	0.451966	0.418	0.113	1.26149e-27	Ependymal	Get1
1.95788e-73	0.451938	0.405	0.053	5.74324e-69	Ependymal	Pdxk
3.10039e-51	0.451772	0.183	0.016	9.09467e-47	Ependymal	Iigp1
2.17099e-44	0.451741	0.614	0.164	6.36839e-40	Ependymal	Hirip3
1.40854e-19	0.451627	0.797	0.438	4.1318e-15	Ependymal	H2bc4
1.86593e-25	0.451337	0.575	0.213	5.47353e-21	Ependymal	Uhrf1bp1l
6.50495e-109	0.45129	0.32	0.024	1.90816e-104	Ependymal	Col4a4
9.6702e-81	0.450888	0.327	0.033	2.83666e-76	Ependymal	Gm6145
0	0.450853	0.314	0.001	0	Ependymal	Fam92b
1.05416e-16	0.450735	0.601	0.303	3.09226e-12	Ependymal	Dazap2
2.50111e-34	0.449745	0.529	0.157	7.33674e-30	Ependymal	Mtarc2
9.44227e-48	0.449702	0.431	0.087	2.7698e-43	Ependymal	Ganc
2.10986e-16	0.449591	0.712	0.419	6.18907e-12	Ependymal	Skp1a
1.10756e-52	0.449243	0.405	0.072	3.24891e-48	Ependymal	Tspoap1
0	0.448766	0.255	0	0	Ependymal	Ptpn20
1.86595e-24	0.447405	0.503	0.172	5.47358e-20	Ependymal	Ift140
9.68303e-56	0.447193	0.51	0.104	2.84042e-51	Ependymal	Map9
1.88248e-69	0.446908	0.392	0.054	5.52207e-65	Ependymal	Dyrk3
1.78407e-31	0.446756	0.301	0.062	5.23338e-27	Ependymal	6030443J06Rik
3.28715e-13	0.445815	0.856	0.539	9.64253e-09	Ependymal	Ppp2r3a
5.29276e-56	0.445397	0.392	0.062	1.55258e-51	Ependymal	Ghr
4.36488e-16	0.445262	0.608	0.303	1.28039e-11	Ependymal	mt-Co2
2.83957e-20	0.445034	0.843	0.582	8.3296e-16	Ependymal	Pfdn5
2.34976e-51	0.444655	0.536	0.12	6.8928e-47	Ependymal	Lrp10
9.486e-28	0.444648	0.497	0.161	2.78262e-23	Ependymal	mt-Atp8
2.24358e-17	0.444524	0.68	0.384	6.58131e-13	Ependymal	Arf5
1.0392e-116	0.443511	0.353	0.027	3.04838e-112	Ependymal	Nat14
2.49894e-160	0.443415	0.261	0.01	7.33038e-156	Ependymal	Ky
1.355e-14	0.442675	0.732	0.419	3.97475e-10	Ependymal	Synj1
8.20813e-284	0.442669	0.359	0.01	2.40777e-279	Ependymal	Pdpn
1.19734e-20	0.442654	0.621	0.273	3.51228e-16	Ependymal	Cnot10
4.99496e-49	0.442205	0.431	0.085	1.46522e-44	Ependymal	Zfp467
1.19677e-164	0.441644	0.386	0.022	3.51059e-160	Ependymal	Gpr137
3.25222e-73	0.441388	0.425	0.06	9.54005e-69	Ependymal	Msrb2
2.75565e-47	0.440919	0.438	0.091	8.08341e-43	Ependymal	Snhg20
5.51645e-265	0.440883	0.294	0.006	1.61819e-260	Ependymal	Casp12
1.2923e-24	0.440613	0.484	0.167	3.79085e-20	Ependymal	Trmt1l
1.40001e-34	0.440596	0.314	0.062	4.10678e-30	Ependymal	Ppfibp2
7.47414e-32	0.440542	0.529	0.171	2.19246e-27	Ependymal	Twf1
5.68968e-27	0.43962	0.137	0.017	1.66901e-22	Ependymal	Gm4951
2.52677e-36	0.439526	0.49	0.137	7.41202e-32	Ependymal	Dgcr6
9.3203e-42	0.439321	0.529	0.135	2.73402e-37	Ependymal	Xpc
2.64453e-19	0.439276	0.523	0.213	7.75747e-15	Ependymal	R3hcc1l
8.9251e-25	0.438025	0.497	0.179	2.61809e-20	Ependymal	Sys1
1.2802e-79	0.437982	0.386	0.046	3.75534e-75	Ependymal	Rida
4.032e-280	0.437144	0.294	0.006	1.18275e-275	Ependymal	Olfml1
1.73368e-15	0.436521	0.778	0.505	5.08556e-11	Ependymal	Canx
0	0.436359	0.314	0.001	0	Ependymal	Casq2
6.15748e-53	0.436316	0.431	0.081	1.80624e-48	Ependymal	9530077C05Rik
1.02231e-22	0.436224	0.34	0.095	2.99885e-18	Ependymal	Ust
0	0.436198	0.32	0.003	0	Ependymal	Anxa1
3.54343e-27	0.436174	0.549	0.183	1.03943e-22	Ependymal	Snx25
3.93314e-157	0.435576	0.399	0.025	1.15375e-152	Ependymal	Khk
0	0.434949	0.307	0.006	0	Ependymal	Jakmip1
5.8067e-24	0.434399	0.647	0.273	1.70334e-19	Ependymal	Ghitm
3.54481e-11	0.434341	0.654	0.366	1.03983e-06	Ependymal	Cecr2
4.26923e-114	0.434004	0.307	0.021	1.25234e-109	Ependymal	Stox1
5.69945e-32	0.43272	0.516	0.152	1.67188e-27	Ependymal	Tspan9
3.54674e-40	0.432431	0.405	0.086	1.0404e-35	Ependymal	Bst2
6.30399e-293	0.432383	0.333	0.008	1.84921e-288	Ependymal	Rgs4
1.63452e-54	0.432341	0.438	0.079	4.79469e-50	Ependymal	Rgma
2.77215e-86	0.431937	0.346	0.035	8.13184e-82	Ependymal	Nphp4
0	0.431845	0.314	0.001	0	Ependymal	Ribc2
8.97146e-49	0.431787	0.314	0.048	2.63169e-44	Ependymal	Qsox2
7.36771e-241	0.431688	0.222	0.004	2.16124e-236	Ependymal	Gfap
1.90692e-60	0.431604	0.373	0.055	5.59375e-56	Ependymal	Acadvl
0	0.431518	0.163	0	0	Ependymal	Nlrp4d
3.48859e-110	0.430626	0.327	0.024	1.02334e-105	Ependymal	Tcf7l1
1.01852e-150	0.430213	0.314	0.016	2.98772e-146	Ependymal	5930430L01Rik
3.2099e-26	0.430039	0.51	0.176	9.41591e-22	Ependymal	Ankrd40
4.26938e-30	0.430004	0.51	0.16	1.25238e-25	Ependymal	Erlin2
4.10296e-65	0.429675	0.438	0.069	1.20356e-60	Ependymal	Rragd
2.03701e-37	0.429506	0.477	0.125	5.97536e-33	Ependymal	Hdgfl2
1.42532e-192	0.42914	0.346	0.015	4.18103e-188	Ependymal	Plekhg3
3.24028e-72	0.428711	0.451	0.066	9.50504e-68	Ependymal	Ttc23
5.66447e-133	0.428649	0.359	0.024	1.66162e-128	Ependymal	Stard13
7.30145e-40	0.427994	0.503	0.127	2.14181e-35	Ependymal	Plpp1
2.71871e-18	0.427728	0.582	0.274	7.97505e-14	Ependymal	Tpm1
1.19599e-28	0.427418	0.451	0.137	3.50831e-24	Ependymal	Ruvbl2
1.16049e-32	0.427364	0.431	0.114	3.40418e-28	Ependymal	Stx17
2.12739e-44	0.427035	0.405	0.078	6.24048e-40	Ependymal	Col27a1
1.94167e-227	0.426452	0.307	0.009	5.6957e-223	Ependymal	Gm15587
2.50892e-29	0.425935	0.412	0.113	7.35967e-25	Ependymal	Sall2
7.23312e-181	0.425536	0.346	0.016	2.12176e-176	Ependymal	Nmb
1.64659e-22	0.42469	0.66	0.295	4.8301e-18	Ependymal	Pdia6
4.94737e-39	0.424087	0.497	0.131	1.45126e-34	Ependymal	Mrps6
3.80516e-49	0.423398	0.484	0.105	1.11621e-44	Ependymal	Pcbd2
0	0.423111	0.222	0.001	0	Ependymal	Gm41230
2.30874e-63	0.422973	0.634	0.127	6.77247e-59	Ependymal	Ctsh
2.51122e-22	0.422891	0.562	0.235	7.36642e-18	Ependymal	Syf2
2.15059e-71	0.422883	0.386	0.05	6.30854e-67	Ependymal	Lmna
6.43067e-272	0.422712	0.32	0.008	1.88637e-267	Ependymal	Serpinb6b
6.00865e-177	0.42256	0.333	0.015	1.76258e-172	Ependymal	Tex26
9.90221e-28	0.422323	0.503	0.166	2.90471e-23	Ependymal	Ttf1
0	0.422095	0.314	0.004	0	Ependymal	C130026L21Rik
5.52729e-21	0.422052	0.523	0.201	1.62138e-16	Ependymal	Rad50
3.76696e-80	0.421944	0.392	0.048	1.105e-75	Ependymal	Creld2
7.49978e-19	0.42161	0.706	0.346	2.19999e-14	Ependymal	Gkap1
7.92281e-26	0.421526	0.523	0.176	2.32408e-21	Ependymal	Eefsec
1.64435e-12	0.42094	0.477	0.231	4.82353e-08	Ependymal	Irs1
3.6009e-23	0.42077	0.536	0.195	1.05629e-18	Ependymal	Atp11a
3.37961e-14	0.420593	0.797	0.539	9.91374e-10	Ependymal	Sf3b2
2.33785e-09	0.420572	0.752	0.471	6.85786e-05	Ependymal	Dis3l2
1.08606e-207	0.420374	0.366	0.015	3.18584e-203	Ependymal	Dnajb13
4.5381e-66	0.42037	0.418	0.063	1.33121e-61	Ependymal	Cep41
9.84102e-76	0.41988	0.392	0.048	2.88676e-71	Ependymal	Tmtc1
3.49308e-49	0.419781	0.229	0.026	1.02466e-44	Ependymal	Cd274
8.2419e-11	0.419683	0.85	0.646	2.41768e-06	Ependymal	Bclaf1
4.84985e-25	0.419055	0.562	0.207	1.42266e-20	Ependymal	Lman1
2.71303e-32	0.41895	0.346	0.078	7.95839e-28	Ependymal	Prodh
3.54983e-205	0.418589	0.281	0.008	1.04131e-200	Ependymal	Lrrc2
2.41484e-32	0.417837	0.601	0.194	7.08368e-28	Ependymal	Vps13a
6.05456e-86	0.41779	0.359	0.038	1.77605e-81	Ependymal	Six3
7.20675e-13	0.417652	0.83	0.554	2.11403e-08	Ependymal	Esyt2
1.74937e-23	0.417096	0.536	0.209	5.13161e-19	Ependymal	Ost4
3.37629e-65	0.416914	0.222	0.019	9.90401e-61	Ependymal	Gm7967
2.4133e-61	0.416859	0.32	0.04	7.07916e-57	Ependymal	Me3
2.03243e-33	0.416847	0.477	0.135	5.96193e-29	Ependymal	Ift27
1.04244e-32	0.416485	0.549	0.171	3.0579e-28	Ependymal	Ddrgk1
9.64692e-141	0.416399	0.301	0.015	2.82983e-136	Ependymal	Gm3294
1.05906e-34	0.415963	0.229	0.036	3.10664e-30	Ependymal	Lrrc19
0	0.415807	0.294	0.003	0	Ependymal	Lrrc46
2.86647e-72	0.415756	0.386	0.049	8.40852e-68	Ependymal	Filip1
2.69692e-24	0.415753	0.268	0.062	7.91114e-20	Ependymal	Rgs7
1.16833e-203	0.415588	0.294	0.009	3.42719e-199	Ependymal	Hopx
1.02622e-40	0.415577	0.288	0.047	3.01031e-36	Ependymal	Gm44777
8.4492e-17	0.415361	0.497	0.203	2.47849e-12	Ependymal	Vldlr
1.69626e-243	0.415171	0.34	0.01	4.97581e-239	Ependymal	Gpx8
1.40612e-307	0.41509	0.307	0.006	4.12471e-303	Ependymal	Gm15728
1.38348e-131	0.415058	0.386	0.028	4.05829e-127	Ependymal	Plin3
5.57084e-56	0.414776	0.379	0.061	1.63415e-51	Ependymal	Tmem50b
1.14129e-52	0.414624	0.412	0.075	3.34786e-48	Ependymal	Tmem138
6.77167e-184	0.414154	0.255	0.008	1.9864e-179	Ependymal	Aspa
4.1012e-24	0.413985	0.444	0.147	1.20305e-19	Ependymal	Pcsk1n
1.33346e-29	0.413916	0.503	0.156	3.91157e-25	Ependymal	Stxbp3
1.20575e-13	0.413169	0.641	0.344	3.53695e-09	Ependymal	Tasp1
6.93202e-54	0.413132	0.32	0.045	2.03344e-49	Ependymal	5430403G16Rik
5.9104e-19	0.412439	0.706	0.38	1.73376e-14	Ependymal	Atp6v0e
1.9219e-47	0.412298	0.346	0.058	5.63769e-43	Ependymal	Gm44899
5.30067e-145	0.412136	0.294	0.014	1.5549e-140	Ependymal	Klf15
4.62539e-71	0.411758	0.379	0.05	1.35681e-66	Ependymal	Bag2
2.34123e-25	0.411191	0.523	0.184	6.86775e-21	Ependymal	Lhfpl4
1.02982e-47	0.410964	0.438	0.088	3.02087e-43	Ependymal	Wdr92
1.15318e-23	0.410729	0.373	0.11	3.38274e-19	Ependymal	Qtrt2
1.96427e-70	0.410476	0.392	0.052	5.76199e-66	Ependymal	Etfbkmt
1.46763e-19	0.410412	0.601	0.25	4.30513e-15	Ependymal	Phkb
5.29523e-28	0.409848	0.542	0.19	1.5533e-23	Ependymal	Tmed4
9.64787e-29	0.409848	0.641	0.249	2.83011e-24	Ependymal	Prdx5
3.85134e-26	0.40976	0.647	0.264	1.12975e-21	Ependymal	Sypl
3.8986e-26	0.409479	0.503	0.164	1.14362e-21	Ependymal	Tbc1d31
2.09881e-91	0.409378	0.281	0.021	6.15666e-87	Ependymal	Adamts16
5.35672e-56	0.409273	0.366	0.056	1.57134e-51	Ependymal	Gm10138
1.24882e-36	0.409032	0.314	0.06	3.66329e-32	Ependymal	Cpeb1
7.25186e-29	0.407991	0.582	0.204	2.12726e-24	Ependymal	Acadm
2.49585e-103	0.40777	0.373	0.033	7.32133e-99	Ependymal	2310015A10Rik
1.62569e-87	0.407732	0.34	0.033	4.76878e-83	Ependymal	Selenbp1
7.89033e-20	0.407585	0.549	0.224	2.31455e-15	Ependymal	Stx18
1.17596e-76	0.407459	0.386	0.047	3.44957e-72	Ependymal	Prr18
6.06415e-106	0.407285	0.379	0.034	1.77886e-101	Ependymal	Kifc3
3.92564e-21	0.407167	0.562	0.23	1.15155e-16	Ependymal	Mfn1
2.50541e-105	0.407074	0.229	0.012	7.34937e-101	Ependymal	Gm9750
9.9625e-23	0.407059	0.654	0.274	2.9224e-18	Ependymal	Hibadh
1.18716e-45	0.406335	0.405	0.081	3.48241e-41	Ependymal	Prps2
1.42397e-08	0.405885	0.758	0.487	0.000417706	Ependymal	Arhgap32
1.0652e-146	0.405864	0.281	0.013	3.12466e-142	Ependymal	4930527F14Rik
1.23929e-20	0.405457	0.399	0.136	3.63533e-16	Ependymal	Gm49599
4.86359e-76	0.405387	0.288	0.027	1.42669e-71	Ependymal	Mgmt
4.03509e-172	0.404687	0.288	0.011	1.18365e-167	Ependymal	Gm14963
1.31909e-69	0.404683	0.203	0.015	3.86943e-65	Ependymal	Gm31243
1.25833e-238	0.404476	0.19	0.002	3.69119e-234	Ependymal	Gm35823
7.30945e-12	0.404074	0.601	0.326	2.14415e-07	Ependymal	Eef2k
2.77818e-50	0.403792	0.471	0.097	8.14952e-46	Ependymal	Tceal1
2.09823e-115	0.403603	0.32	0.022	6.15495e-111	Ependymal	Gm32618
2.55841e-21	0.403371	0.608	0.254	7.50484e-17	Ependymal	Asph
2.43745e-99	0.403094	0.307	0.024	7.15001e-95	Ependymal	Lrig3
9.81953e-212	0.402872	0.359	0.014	2.88046e-207	Ependymal	Mr1
2.91385e-11	0.402742	0.686	0.449	8.54749e-07	Ependymal	Srsf10
3.2978e-193	0.402268	0.379	0.018	9.67377e-189	Ependymal	Cfap157
7.81845e-145	0.402177	0.327	0.018	2.29346e-140	Ependymal	C1qtnf4
1.61357e-44	0.4016	0.399	0.08	4.73324e-40	Ependymal	Pisd
4.44358e-21	0.400875	0.686	0.329	1.30348e-16	Ependymal	Ndufa2
7.38863e-44	0.40078	0.346	0.063	2.16738e-39	Ependymal	Aif1l
5.82666e-18	0.40062	0.634	0.282	1.70919e-13	Ependymal	Znrf3
3.11647e-62	0.400454	0.19	0.015	9.14186e-58	Ependymal	Nlrc4
8.8521e-35	0.400441	0.386	0.087	2.59668e-30	Ependymal	Sema5b
2.33957e-99	0.400303	0.17	0.007	6.86291e-95	Ependymal	Gm14066
5.07006e-20	0.400228	0.359	0.114	1.48725e-15	Ependymal	Gm45844
4.44044e-91	0.399953	0.34	0.032	1.30256e-86	Ependymal	Pdlim1
3.45283e-21	0.39988	0.49	0.183	1.01285e-16	Ependymal	Ttll4
1.31031e-29	0.399549	0.464	0.133	3.84367e-25	Ependymal	Itprid2
8.42407e-72	0.399211	0.405	0.055	2.47112e-67	Ependymal	Naga
1.0228e-100	0.3992	0.327	0.026	3.00027e-96	Ependymal	Fgfr3
8.34723e-25	0.399172	0.556	0.213	2.44858e-20	Ependymal	Ppid
6.50812e-16	0.398896	0.601	0.283	1.90909e-11	Ependymal	Ddhd1
6.74877e-26	0.398124	0.529	0.192	1.97968e-21	Ependymal	Scp2
0	0.398043	0.275	0	0	Ependymal	Gm49896
6.20571e-147	0.397896	0.301	0.015	1.82038e-142	Ependymal	Stard10
4.62105e-46	0.397533	0.353	0.063	1.35554e-41	Ependymal	Scrn3
2.5085e-60	0.397321	0.458	0.079	7.35842e-56	Ependymal	Mycbp
0	0.396968	0.288	0.005	0	Ependymal	Gm13052
1.27483e-66	0.396904	0.418	0.062	3.73957e-62	Ependymal	Fam102a
2.76655e-40	0.395251	0.464	0.111	8.1154e-36	Ependymal	Med25
6.56744e-112	0.394886	0.373	0.031	1.92649e-107	Ependymal	Eef2kmt
5.98645e-58	0.394677	0.418	0.069	1.75607e-53	Ependymal	Rest
3.9698e-72	0.394353	0.34	0.039	1.1645e-67	Ependymal	Pdgfa
7.63499e-23	0.39428	0.438	0.152	2.23965e-18	Ependymal	Tmem237
4.06695e-52	0.393769	0.405	0.072	1.193e-47	Ependymal	Slc35a2
4.37486e-29	0.393737	0.477	0.146	1.28332e-24	Ependymal	Slc45a4
9.18405e-77	0.393532	0.379	0.046	2.69405e-72	Ependymal	Cbs
0	0.393146	0.261	0.002	0	Ependymal	Rnf138rt1
9.30146e-19	0.392963	0.784	0.387	2.72849e-14	Ependymal	Phlpp1
1.639e-94	0.39293	0.222	0.013	4.80784e-90	Ependymal	Gm33037
8.39894e-40	0.39246	0.425	0.095	2.46375e-35	Ependymal	Taf1a
2.1465e-09	0.391229	0.922	0.66	6.29654e-05	Ependymal	Enah
2.07814e-12	0.39118	0.804	0.51	6.09601e-08	Ependymal	Megf9
6.08444e-47	0.390579	0.418	0.083	1.78481e-42	Ependymal	Gaa
4.94731e-60	0.390497	0.353	0.049	1.45124e-55	Ependymal	Dusp22
9.67231e-33	0.390375	0.484	0.144	2.83728e-28	Ependymal	Iscu
1.762e-280	0.389894	0.209	0.002	5.16864e-276	Ependymal	Cldn14
1.33425e-23	0.389568	0.588	0.229	3.91388e-19	Ependymal	Suds3
1.30727e-235	0.389264	0.255	0.005	3.83473e-231	Ependymal	Gda
7.38234e-11	0.389165	0.843	0.59	2.16554e-06	Ependymal	Cdc42bpa
7.34472e-20	0.388613	0.425	0.148	2.1545e-15	Ependymal	Prkag2
6.69551e-161	0.388425	0.353	0.019	1.96406e-156	Ependymal	Fkbp14
0	0.387671	0.32	0.004	0	Ependymal	Rgs11
2.27139e-44	0.38762	0.451	0.098	6.6629e-40	Ependymal	Nectin3
3.6138e-57	0.386871	0.399	0.064	1.06007e-52	Ependymal	Map7
4.49733e-287	0.386605	0.268	0.004	1.31925e-282	Ependymal	P2rx6
8.06391e-18	0.386577	0.536	0.235	2.36547e-13	Ependymal	Irs2
1.33755e-19	0.386521	0.608	0.279	3.92358e-15	Ependymal	Acp1
0	0.386048	0.32	0.006	0	Ependymal	A930005G22Rik
6.2965e-36	0.385812	0.418	0.102	1.84701e-31	Ependymal	Rpa1
8.14033e-145	0.385746	0.275	0.012	2.38788e-140	Ependymal	3110083C13Rik
3.25463e-23	0.385454	0.634	0.255	9.54712e-19	Ependymal	Igfbp5
3.5876e-10	0.384682	0.758	0.512	1.05239e-05	Ependymal	Prpf4b
7.58966e-13	0.384388	0.804	0.544	2.22635e-08	Ependymal	Mbnl2
5.87414e-30	0.384373	0.529	0.161	1.72312e-25	Ependymal	Sgsm1
2.04466e-36	0.384104	0.405	0.095	5.9978e-32	Ependymal	Dpy19l3
5.08461e-113	0.383951	0.281	0.017	1.49152e-108	Ependymal	BC049715
2.81913e-29	0.383618	0.477	0.142	8.26963e-25	Ependymal	Rab23
7.56838e-40	0.383398	0.503	0.126	2.22011e-35	Ependymal	Pex7
4.86011e-09	0.383374	0.791	0.498	0.000142567	Ependymal	Hdac8
7.57244e-59	0.383341	0.399	0.064	2.2213e-54	Ependymal	Ccdc107
3.41007e-38	0.383161	0.288	0.05	1.00031e-33	Ependymal	Hectd2os
2.07779e-14	0.382918	0.654	0.334	6.09499e-10	Ependymal	Trak1
3.53903e-33	0.382828	0.386	0.092	1.03814e-28	Ependymal	Dhrs1
1.14282e-37	0.382686	0.392	0.085	3.35235e-33	Ependymal	Patj
6.47791e-11	0.382522	0.804	0.584	1.90023e-06	Ependymal	Srsf5
1.68265e-07	0.381779	0.817	0.588	0.00493589	Ependymal	Ehbp1
4.41291e-19	0.381367	0.118	0.018	1.29448e-14	Ependymal	Opcml
2.96961e-17	0.381365	0.686	0.369	8.71105e-13	Ependymal	Zfp106
0	0.381344	0.255	0	0	Ependymal	Gm36033
2.42292e-17	0.381062	0.719	0.407	7.1074e-13	Ependymal	Pdia3
1.24572e-23	0.38099	0.641	0.259	3.65419e-19	Ependymal	Sdf4
1.71024e-09	0.380822	0.922	0.673	5.01682e-05	Ependymal	Srgap3
9.02029e-130	0.380213	0.288	0.015	2.64601e-125	Ependymal	Megf6
1.47234e-48	0.380163	0.392	0.072	4.31897e-44	Ependymal	Thnsl1
2.45816e-26	0.379593	0.464	0.146	7.21078e-22	Ependymal	Ak3
1.40987e-34	0.37947	0.346	0.074	4.13572e-30	Ependymal	Lrig1
1.00124e-48	0.378875	0.373	0.064	2.93705e-44	Ependymal	Rassf4
4.52219e-31	0.378475	0.484	0.142	1.32654e-26	Ependymal	Tspo
0	0.378394	0.19	0.001	0	Ependymal	Gm33543
3.22194e-29	0.378258	0.503	0.162	9.45123e-25	Ependymal	Mrpl33
7.31683e-12	0.37809	0.582	0.303	2.14632e-07	Ependymal	Wdfy2
3.58322e-65	0.378088	0.248	0.023	1.0511e-60	Ependymal	Tuft1
1.35641e-78	0.377523	0.307	0.03	3.9789e-74	Ependymal	9530062K07Rik
7.23032e-85	0.377373	0.386	0.042	2.12094e-80	Ependymal	Htra1
1.63714e-26	0.37731	0.529	0.172	4.80237e-22	Ependymal	Ppp3cc
4.11997e-21	0.377046	0.641	0.284	1.20855e-16	Ependymal	Bcap31
2.28621e-19	0.376797	0.51	0.203	6.70637e-15	Ependymal	Arl2bp
0	0.376785	0.248	0.003	0	Ependymal	Ccdc103
1.44492e-20	0.376566	0.458	0.168	4.23853e-16	Ependymal	Psmd9
1.68168e-33	0.376005	0.386	0.092	4.93304e-29	Ependymal	4930522L14Rik
2.89048e-21	0.375628	0.529	0.21	8.47892e-17	Ependymal	Nfe2l1
7.04488e-32	0.374686	0.379	0.091	2.06655e-27	Ependymal	Plod2
1.96072e-19	0.374616	0.438	0.153	5.75158e-15	Ependymal	Fut9
2.612e-12	0.374576	0.49	0.232	7.66205e-08	Ependymal	Adgra3
0	0.373885	0.248	0.001	0	Ependymal	Ces1d
3.63698e-17	0.373348	0.458	0.181	1.06687e-12	Ependymal	Kifbp
9.22734e-15	0.373296	0.712	0.381	2.70675e-10	Ependymal	Ano6
2.24387e-56	0.373006	0.379	0.061	6.58218e-52	Ependymal	Dsel
2.66774e-12	0.37295	0.882	0.683	7.82555e-08	Ependymal	Gphn
2.94106e-21	0.37247	0.536	0.205	8.62732e-17	Ependymal	Serpinb6a
7.37605e-13	0.371858	0.765	0.439	2.16369e-08	Ependymal	Lrba
1.23366e-24	0.37177	0.497	0.162	3.61881e-20	Ependymal	Emp2
1.0906e-17	0.371331	0.634	0.322	3.19917e-13	Ependymal	Rnf7
3.85167e-34	0.371123	0.183	0.024	1.12985e-29	Ependymal	Fam227b
9.51423e-109	0.371109	0.268	0.016	2.7909e-104	Ependymal	Fn3k
1.26093e-19	0.370476	0.444	0.169	3.6988e-15	Ependymal	Sri
1.47542e-32	0.370415	0.405	0.103	4.32801e-28	Ependymal	Gprasp2
1.51764e-94	0.370369	0.32	0.027	4.45185e-90	Ependymal	Slc6a11
1.80227e-214	0.369973	0.301	0.009	5.28678e-210	Ependymal	Tchh
6.73054e-24	0.369887	0.49	0.166	1.97434e-19	Ependymal	Prkcz
9.63622e-65	0.36952	0.307	0.036	2.82669e-60	Ependymal	Ikbke
3.86816e-46	0.369511	0.49	0.103	1.13469e-41	Ependymal	Acer3
5.67326e-62	0.369365	0.379	0.055	1.66419e-57	Ependymal	Inppl1
4.0291e-25	0.369064	0.366	0.105	1.1819e-20	Ependymal	Ublcp1
1.87991e-12	0.368616	0.288	0.105	5.51452e-08	Ependymal	Nr4a3
1.41603e-15	0.368121	0.641	0.347	4.15379e-11	Ependymal	Rps27l
0	0.367675	0.176	0	0	Ependymal	Hc
4.29774e-10	0.367461	0.856	0.66	1.2607e-05	Ependymal	Ube2b
2.31504e-48	0.367048	0.412	0.075	6.79093e-44	Ependymal	Dapp1
2.86886e-15	0.366429	0.667	0.359	8.41551e-11	Ependymal	Tnrc6a
2.30014e-21	0.366346	0.582	0.242	6.74723e-17	Ependymal	Tgoln1
1.0104e-26	0.36609	0.464	0.145	2.9639e-22	Ependymal	Dyrk2
2.34056e-53	0.365931	0.327	0.047	6.8658e-49	Ependymal	Ctbs
4.06076e-37	0.36551	0.451	0.11	1.19118e-32	Ependymal	Mapre3
3.3076e-58	0.365359	0.333	0.046	9.70253e-54	Ependymal	Zfp956
9.27741e-35	0.365306	0.333	0.07	2.72143e-30	Ependymal	Rhbdd2
4.79825e-185	0.364502	0.294	0.011	1.40752e-180	Ependymal	C230037L18Rik
2.39276e-29	0.364431	0.242	0.045	7.01891e-25	Ependymal	Frmpd3
2.18691e-11	0.363865	0.641	0.388	6.41507e-07	Ependymal	Ro60
0	0.363756	0.242	0.002	0	Ependymal	Cidea
1.36319e-16	0.363742	0.595	0.293	3.99879e-12	Ependymal	Ctxn1
5.40234e-28	0.363259	0.222	0.041	1.58472e-23	Ependymal	Gm47207
3.04406e-14	0.363215	0.719	0.439	8.92945e-10	Ependymal	Gabarapl2
9.30555e-73	0.36306	0.327	0.036	2.72969e-68	Ependymal	Gm9320
8.82309e-185	0.362728	0.288	0.01	2.58817e-180	Ependymal	Fbxw10
0	0.362715	0.301	0.002	0	Ependymal	Gm11517
2.17389e-305	0.362593	0.235	0.003	6.37688e-301	Ependymal	Efcc1
2.94892e-22	0.362541	0.542	0.212	8.65037e-18	Ependymal	9530068E07Rik
5.67939e-49	0.362387	0.412	0.078	1.66599e-44	Ependymal	Sox21
3.03392e-87	0.362012	0.314	0.028	8.8997e-83	Ependymal	Lamb2
1.99147e-13	0.361775	0.641	0.344	5.84178e-09	Ependymal	Hspa9
4.56156e-90	0.361739	0.242	0.016	1.33809e-85	Ependymal	Prkcq
1.18494e-205	0.361514	0.353	0.014	3.4759e-201	Ependymal	Abhd14b
1.98632e-67	0.361432	0.248	0.023	5.82668e-63	Ependymal	Ifit3
2.51979e-19	0.361269	0.634	0.3	7.39154e-15	Ependymal	Cox14
3.32284e-29	0.361094	0.458	0.135	9.74722e-25	Ependymal	Xpot
1.45733e-30	0.361061	0.307	0.065	4.27494e-26	Ependymal	Adra1a
0	0.360755	0.268	0.001	0	Ependymal	Klhdc7a
7.09617e-16	0.360373	0.523	0.225	2.08159e-11	Ependymal	Srcin1
1.24695e-11	0.359696	1	0.99	3.6578e-07	Ependymal	Malat1
2.28918e-10	0.359536	0.824	0.508	6.71508e-06	Ependymal	Ppm1e
1.68161e-57	0.359311	0.412	0.068	4.93284e-53	Ependymal	Nat9
1.35811e-21	0.359285	0.725	0.351	3.98388e-17	Ependymal	Atp5e
0	0.358892	0.281	0.003	0	Ependymal	Gm19412
3.97469e-47	0.358616	0.222	0.026	1.16594e-42	Ependymal	Pdgfc
7.23996e-23	0.358515	0.464	0.16	2.12377e-18	Ependymal	Dtx3
2.70859e-25	0.358491	0.386	0.112	7.94538e-21	Ependymal	Lypla2
9.49629e-19	0.358087	0.68	0.34	2.78564e-14	Ependymal	Ndufa13
5.75035e-28	0.3579	0.418	0.118	1.68681e-23	Ependymal	Sec23b
7.6234e-12	0.357637	0.824	0.503	2.23625e-07	Ependymal	Ssbp2
2.3289e-22	0.357443	0.51	0.196	6.83158e-18	Ependymal	Smim11
5.63653e-27	0.357343	0.464	0.142	1.65342e-22	Ependymal	Sqle
1.56948e-08	0.357238	0.359	0.172	0.000460391	Ependymal	4930578M01Rik
3.68391e-208	0.357148	0.333	0.012	1.08064e-203	Ependymal	Fbxo2
6.75657e-154	0.357115	0.307	0.015	1.98197e-149	Ependymal	Gm17359
4.73502e-261	0.356918	0.248	0.004	1.38897e-256	Ependymal	Zfp185
2.57072e-13	0.35684	0.569	0.272	7.54095e-09	Ependymal	Gcnt2
3.74538e-37	0.356663	0.503	0.134	1.09867e-32	Ependymal	Tpi1
1.21452e-23	0.356334	0.412	0.129	3.56268e-19	Ependymal	Nes
4.6566e-21	0.355951	0.431	0.149	1.36597e-16	Ependymal	Phka2
2.34945e-17	0.355934	0.582	0.254	6.89186e-13	Ependymal	Pik3ip1
3.88233e-21	0.354954	0.464	0.161	1.13884e-16	Ependymal	Rhobtb1
0	0.354837	0.261	0.003	0	Ependymal	Uckl1os
1.43964e-23	0.354265	0.536	0.19	4.22304e-19	Ependymal	5530601H04Rik
0	0.354229	0.275	0.001	0	Ependymal	Rd3
3.42999e-32	0.353882	0.386	0.094	1.00615e-27	Ependymal	Uhrf1bp1
9.93613e-97	0.353627	0.346	0.031	2.91466e-92	Ependymal	Retsat
1.36868e-168	0.353156	0.235	0.007	4.0149e-164	Ependymal	Cybrd1
9.66251e-67	0.353056	0.314	0.036	2.8344e-62	Ependymal	Gm16835
1.11008e-34	0.352859	0.431	0.108	3.2563e-30	Ependymal	Slc25a33
3.71497e-25	0.35239	0.373	0.104	1.08975e-20	Ependymal	Spata1
1.17249e-163	0.352356	0.327	0.016	3.43939e-159	Ependymal	Gm10421
5.14465e-161	0.352299	0.255	0.009	1.50913e-156	Ependymal	Tcp11
2.01014e-27	0.352039	0.523	0.174	5.89654e-23	Ependymal	Fkbp2
1.0358e-54	0.351728	0.327	0.045	3.03841e-50	Ependymal	Msrb3
0	0.351599	0.19	0.001	0	Ependymal	Adam5
4.13943e-74	0.351596	0.216	0.016	1.21426e-69	Ependymal	Wdr95
6.39256e-12	0.35146	0.667	0.388	1.87519e-07	Ependymal	Atxn2
2.50129e-297	0.35133	0.255	0.004	7.33727e-293	Ependymal	Ccdc89
4.98039e-55	0.350999	0.248	0.028	1.46095e-50	Ependymal	Pgm1
5.29553e-31	0.350971	0.484	0.143	1.55339e-26	Ependymal	Aldoa
6.53228e-10	0.350635	0.627	0.372	1.91618e-05	Ependymal	Lrrc49
1.31376e-22	0.350449	0.549	0.195	3.85377e-18	Ependymal	Hivep2
1.41959e-26	0.350144	0.516	0.174	4.16422e-22	Ependymal	Wdyhv1
4.21399e-74	0.349769	0.261	0.023	1.23613e-69	Ependymal	Stk32c
4.84265e-51	0.349769	0.373	0.062	1.42054e-46	Ependymal	Parp4
1.5014e-22	0.349618	0.418	0.131	4.40422e-18	Ependymal	Bcl6
0	0.349577	0.222	0.001	0	Ependymal	Gm1110
[truncated: 20,874 more rows]
