# Supplementary material for: Gas1-high quiescent neural stem cells are multipotent and produce oligodendrocytes during aging and after demyelinating injury
Source: PLoS Biol. 2025 Apr 3;23(4):e3003100. doi: 10.1371/journal.pbio.3003100 (PMC11990765; doi:10.1371/journal.pbio.3003100)
Supplement: S4 Table — (XLSX) [file pbio.3003100.s010.xlsx]

## Sheet: Sheet1
Table S4：The sequences for sgRNA and PCR primers
5' Guide	Sequence (5'-3')
Guide #1	GCCGCCGGCATGGATGGATG AGG
Guide #2	TGCCAGAAGTGCGCGGAACT CGG
Guide #3	GTCCGAGTTCCGCGCACTTC TGG
Guide #4	GTTCCGCGCACTTCTGGCAT GGG
Guide #5	ACGCCCATGCCAGAAGTGCG CGG
Guide #6	TGCGGAGCGGAGACGAGGCT CGG
Guide #7	CGCGGTGCGGAGCGGAGACG AGG
Guide #8	CCGCCGGACGCGGTGCGGAG CGG
Genotyping	Primers	Product size (bp)
Gas1-CreER	F1 GATGCCAGAGCTGCGAAGTGCTAC	F1/R2: Mutant= 417 bp F1/R1: Wild Type= 726 bp, Mutant= 3546 bp
	R1 GTTGAGCTGGATAAGCGCCGAGATG
	R2 GGATCTGCACACAGACAGGAGCATC
Rosa26-Tdtomato	RT1 5’- AAGGGAGCTGCAGTGGAGTA- 3’	Mutant= 196 bp Heterozygote = 297 bp and 196 bp Wild Type= 297 bp
	RT2 5’- CCGAAAATCTGTGGGAAGTC- 3’
	RT3 5’- GGCATTAAAGCAGCGTATCC-3’
	RT4 5’- CTGTTCCTGTACGGCATGG-3’
