# Supplementary material for: Gas1-high quiescent neural stem cells are multipotent and produce oligodendrocytes during aging and after demyelinating injury
Source: PLoS Biol. 2025 Apr 3;23(4):e3003100. doi: 10.1371/journal.pbio.3003100 (PMC11990765; doi:10.1371/journal.pbio.3003100)
Supplement: S5 Table — (XLSX) [file pbio.3003100.s011.xlsx]

## Sheet: Sheet1
Table S5：Southern blot details.
Restriction enzyme	Probe location	Probe Sequence	WT (kb)	Targeted (kb)
StuI	5' Probe	catggtccccggagagaaactgaagtgcagtggcgttagtctcagacatatgtgctttgaaaaagcaagcgtgtgcctctcagatgcttccctgcttgagaacttgtggcctgcaggatgacttgaaagacacacactgctgttcagcaaggacgaaagcatccacggaaccggaagcagtgaagagcgaggaagtgtggactggagcaaactttccttagaattaccagacctccagcgcacatggagatagcctttgaaagagacaagactaatgactggagttgttttgtctctgacatgactttgacctggcttgttggtcatgagcccatgacttgacctggttgatc	6.7	5.4
BspHI	WPRE Probe (3')	GTGGATACGCTGCTTTAATGCCTTTGTATCATGCTATTGCTTCCCGTATGGCTTTCATTTTCTCCTCCTTGTATAAATCCTGGTTGCTGTCTCTTTATGAGGAGTTGTGGCCCGTTGTCAGGCAACGTGGCGTGGTGTGCACTGTGTTTGCTGACGCAACCCCCACTGGTTGGGGCATTGCCACCACCTGTCAGCTCCTTTCCGGGACTTTCGCTTTCCCCCTCCCTATTGCCACGGCGGAACTCATCGCCGCCTGCCTTGCCCGCTGCTGGACAGGGGCTCGGCTGTTGGGCACTGACAATTCCGTGGTGTTGTCGGGGAAATCATCGTCCTTTCCTTGGCTGCTCGCCTGTGTTGCCACCTGGATTCTGCGCGGGACGTCCTTCTGCTACGTCCCTT…	——	3.9
