# Supplementary material for: Gas1-high quiescent neural stem cells are multipotent and produce oligodendrocytes during aging and after demyelinating injury
Source: PLoS Biol. 2025 Apr 3;23(4):e3003100. doi: 10.1371/journal.pbio.3003100 (PMC11990765; doi:10.1371/journal.pbio.3003100)
Supplement: S6 Table — (XLSX) [file pbio.3003100.s012.xlsx]

## Sheet: Sheet1
Table S6：List of primers used for RT-qPCR for mRNAs.
Gene	Forward	Reverse
Gli1	CCAAGCCAACTTTATGTCAGGG	AGCCCGCTTCTTTGTTAATTTG
m-Actin	GGCTGTATTCCCCTCCATCG	CCAGTTGGTAACAATGCCATGT
