# Supplementary material for: Gas1-high quiescent neural stem cells are multipotent and produce oligodendrocytes during aging and after demyelinating injury
Source: PLoS Biol. 2025 Apr 3;23(4):e3003100. doi: 10.1371/journal.pbio.3003100 (PMC11990765; doi:10.1371/journal.pbio.3003100)
Supplement: S1 Data — (XLSX) [file pbio.3003100.s013.xlsx]

## Sheet: Fig2C
		Nestin+ cell number	tdT+ Nestin+ cell number	tdT+ Nestin+ / Nestin+ (%)
Gas1 CreER/+; RT/+	mouse1	116	15	12.93
KO 5-10-L	mouse2	41	6	14.63
KO 33-10-L	mouse3	93	10	10.75
		tdT+ cell number	tdT+ Ki67low	tdT+ Ki67low / tdT+ (%)
Gas1 CreER/+; RT/+	mouse1	13	10	76.92
KO 5-10-L	mouse2	47	37	78.72
KO 33-10-L	mouse3	39	31	79.49

## Sheet: Fig2G
		DAPI+ total cell number	Sox2high cell number	Sox2high / DAPI+ (%)
Gas1 KO	mouse1	665	248	37.2932
KO 5-10-L	mouse2	722	291	40.3047
KO 33-10-L	mouse3	399	160	40.1003
WT	mouse1	934	541	57.9229
WT 6-20-R	mouse2	890	496	55.7303
WT 8-10-R	mouse3	878	502	57.1754

## Sheet: Fig3A
P29 Tmx1d-P30		tdT+ cell number	tdT+ GFAP+ Nestin+ cell number	tdT+ GFAP+ Nestin+ / tdT+ (%)
Gas1 CreER/+; RT/+	mouse1	46	40	86.96
	mouse2	42	34	80.95
	mouse3	30	26	86.67

## Sheet: Fig3C
P26 Tmx5d-P31		Coronal section	tdT+ cell number	tdT+ Foxj1+ cell number	tdT+ Foxj1+ / tdT+ (%)
Gas1 CreER/+; RT/+	mouse 1	Ventral	46	40	86.96
	mouse 2	Ventral	26	25	96.15
	mouse 3	Ventral	35	31	88.57
	mouse 4	Ventral	24	22	91.67

## Sheet: Fig3F
	DAPI+ total cell number	tdT+DAPI+ total cell number	tdT+NG2+ total cell number	tdT- NG2+ total cell number	tdT+NG2+/tdT+DAPI+ (%)	tdT- NG2+/tdT-DAPI+ (%)
Replicate 1 (n=22 high magnification images)	10156	1653	93	258	0.0563	0.03034
Replicate 2 (n=23 high magnification images)	8353	1113	73	297	0.06559	0.04102
Replicate 3 (n=22 high magnification images)	8474	1066	67	230	0.06285	0.03105

## Sheet: Fig3H
P8 wildtype mice NSCs differentiation		DAPI+ total cell number	Gas1+ NG2+ total cell number	Gas1- NG2+ total cell number	Gas1+ NG2+ / DAPI+ (%)	Gas1- NG2+ / DAPI+ (%)
Gas1+ cell	Replicate 1 (n=20 high magnification images)	3971	208		5.238
	Replicate 2 (n=21 high magnification images)	3623	192		5.2995
	Replicate 3 (n=21 high magnification images)	3594	234		6.5109
	Replicate 4 (n=20 high magnification images)	2834	174		6.1397
	Replicate 5 (n=20 high magnification images)	2869	144		5.0192
	Replicate 6 (n=21 high magnification images)	3253	187		5.7485
Gas1- cell	Replicate 1 (n=20 high magnification images)	4282		48		1.121
	Replicate 2 (n=20 high magnification images)	5719		60		1.0491
	Replicate 3 (n=20 high magnification images)	3894		46		1.1813
	Replicate 4 (n=20 high magnification images)	1388		28		2.0173
	Replicate 5 (n=22 high magnification images)	1473		15		1.0183
	Replicate 6 (n=21 high magnification images)	1752		43		2.4543

## Sheet: Fig4A
P26 Tmx5d-P31		tdT+ cell number	tdT+ Ki67+ cell number	tdT- cell number	tdT- Ki67+ cell number	tdT+ Ki67+ / tdT+ (%)	tdT- Ki67+ / tdT- (%)
Gas1 CreER/+; RT/+	mouse1	81	6	567	110	7.41	19.4
	mouse2	28	0	298	63	0	21.14
	mouse3	94	8	866	156	8.51	18.01

## Sheet: Fig4C
	NS nummber	NS diameter (μm)			NS nummber	NS diameter (μm)
Gas1+ NS	1	43.39		Gas1- NS	1	107.375
	2	33.995			2	45.737
	3	71.913			3	116.24
	4	79.651			4	49.828
	5	52.181			5	85.205
	6	46.407			6	39.371
	7	52.149			7	94.861
	8	27.342			8	109.322
	9	60.661			9	92.759
	10	33.127			10	43.587
	11	26.514			11	72.884
	12	56.686			12	57.198
	13	26.32			13	61.67
	14	24.914			14	66.795
	15	40.656			15	64.815
	16	44.752			16	67.408
	17	22.605			17	83.805
	18	36.477			18	81.671
	19	42.633			19	71.242
	20	39.371			20	82.921
	21	44.522			21	59.634
	22	32.394			22	50.034
	23	32.394			23	72.436
	24	19.685			24	62.251
	25	27.778			25	48.925
	26	31.644			26	38.132
	27	37.997			27	71.458
	28	20.454			28	51.885
	29	48.184			29	37.997
	30	31.644			30	53.736
	31	55.679			31	106.831
	32	35.956			32	80.401
	33	33.127			33	67.128
	34	43.705			34	110.01
	35	51.852			35	48.468
	36	25.926			36	49.863
	37	35.234			37	64.284
	38	34.595			38	52.444
	39	43.351			39	83.989
	40	65.943			40	49.759
	41	40.614			41	56.322
	42	50.546			42	34.793
	43	32.815			43	72.056
	44	26.708			44	39.284
	45	38.933			45	63.289
	46	41.984			46	37.497
	47	29.918			47	90.457
	48	44.018			48	45.55
	49	40.614			49	38.132
	50	47.213			50	40.783
	51	65.473			51	40.062
	52	34.595			52	81.671
	53	22.376			53	73.935
	54	49.863			54	60.547
	55	68.718			55	84.963
	56	53.704			56	55.71
	57	48.609			57	72.625
	58	62.99			58	31.043
	59	22.605			59	45.209
	60	25.188			60	30.373
	61	17.47			61	35.38
	62	63.072			62	67.102
	63	65.473			63	54.966
	64	37.268			64	43.705
	65	37.222			65	45.737
	66	25.188			66	39.065
	67	30.542			67	60.914
	68	38.668			68	40.614
	69	51.353			69	88.522
	70	52.28			70	59.978
	71	29.28			71	49.414
	72	24.707			72	35.621
	73	26.708			73	74.651
	74	40.062			74	80.486
	75	31.427			75	57.676
	76	31.536			76	67.814
	77	47.791			77	53.99
	78	26.32			78	35.185
	79	40.614			79	47.213
	80	47.322			80	79.111
	81	31.644			81	65.473
	82	48.184			82	34.046
	83	38.132			83	59.259
	84	30.654			84	69.141
	85	22.529			85	87.743
	86	26.514			86	51.453
	87	32.815			87	46.849
	88	34.146			88	129.96
	89	46.296			89	74.994
	90	31.536			90	57.527
	91	28.207			91	80.401
	92	31.699			92	92.815
	93	49.205			93	46.849
	94	42.269			94	81.165
	95	57.048			95	43.232
	96	38.933			96	44.752
	97	34.146			97	68.293
	98	44.79			98	53.416
	99	47.14			99	51.653
	100	32.971			100	99.656
	101	40.445			101	103.852
	102	46.333			102	102.171
	103	38.933			103	149.634
	104	55.556			104	96.581
	105	60.661			105	74.994
	106	57.048			106	60.661
	107	25.793			107	98.218
	108	27.778			108	82.921
	109	24.145			109	83.846
	110	24.145			110	28.024
	111	26.514			111	126.578
	112	23.715			112	94.933
	113	20.031			113	79.651
	114	30.821			114	70.004
	115	33.995			115	66.306
	116	33.333			116	75.949
	117	33.385			117	121.969
	118	30.373			118	132.43
	119	52.378			119	91.625
	120	41.409			120	85.507
	121	31.043			121	58.561
	122	32.341			122	40.992
	123	21.596			123	68.544
	124	30.542			124	54.465
	125	22.299			125	124.405
	126	26.514			126	124.955
	127	55.556			127	75.382
	128	29.687			128	57.048
	129	28.207			129	31.043
	130	84.963			130	73.446
	131	28.207			131	59.288
	132	28.267			132	40.614
	133	38.933			133	56.535
	134	37.497			134	104.757
	135	15.822			135	56.535
	136	22.906			136	46.296
	137	31.968			137	93.88
	138	26.514			138	40.614
	139	48.468			139	55.494
	140	36.383			140	76.488
	141	40.614			141	87.352
	142	48.468			142	87.057
	143	33.385			143	90.589
	144	60.292			144	109.51
	145	70.711			145	62.99
	146	80.678			146	78.327
	147	64.815			147	92.759
	148	30.146			148	38.177
	149	74.074			149	140.375
	150	38.933			150	91.699
	151	25.793			151	68.893
	152	63.936			152	48.468
	153	51.353			153	78.611
	154	26.708			154	80.123
	155	29.687			155	66.898
	156	16.667			156	55.586
	157	40.614			157	121.222
	158	53.029			158	65.76
	159	31.644			159	55.586
	160	35.234			160	57.407
	161	32.763			161	118.345
	162	47.611			162	94.299
	163	40.741			163	44.598
	164	60.661			164	43.192
	165	95.33			165	73.935
	166	72.813			166	59.72
	167	27.778			167	113.825
	168	28.328			168	68.893
	169	32.763			169	91.961
	170	39.065			170	89.062
	171	37.268			171	50.546
	172	67.915			172	166.564
	173	38.535			173	50.546
	174	44.598			174	60.093
	175	15.822
	176	32.394
	177	28.927
	178	19.685
	179	25.188
	180	37.497
	181	27.53
	182	33.538
	183	26.32
	184	35.956
	185	49.309
	186	68.293
	187	20.704
	188	24.145
	189	25.793
	190	27.839
	191	37.771
	192	24.145
	193	59.72
	194	82.817
	195	46.885
	196	26.514
	197	34.146
	198	53.319
	199	52.411
	200	22.605
	201	23.715
	202	19.685
	203	43.39
	204	70.711
	205	40.909
	206	56.413
	207	48.89
	208	19.334
	209	39.631
	210	18.519
	211	21.596
	212	17.073
	213	70.977
	214	39.065
	215	36.898
	216	45.399
	217	50.308
	218	54.841
	219	22.376
	220	33.127
	221	57.676
	222	22.605
	223	46.849
	224	24.074

## Sheet: Fig4E
		Number of sections	tdT+ total cell number	Ki67+tdT+ total cell number	tdT+Ki67+/tdT+ (%)
PBS	mouse 1	4	438	33	7.5342
	mouse 2	3	244	16	6.5574
	mouse 3	4	254	18	7.0866
hSHH	mouse 1	2	132	31	23.4848
	mouse 2	3	235	72	30.6383
	mouse 3	3	186	40	21.5054
	mouse 4	3	199	46	23.1156

## Sheet: Fig4F
qPCR		Relative Gli1 expression
Gas1- NS	Replicate 1	1.05851
	Replicate 2	0.957291
	Replicate 3	0.984204
Gas1- NS +SHH	Replicate 1	1.42359
	Replicate 2	1.50737
	Replicate 3	1.50998
Gas1+ NS	Replicate 1	1.46324e-05
	Replicate 2	1.33855e-05
	Replicate 3	1.47854e-05
Gas1+ NS +SHH	Replicate 1	1.52048
	Replicate 2	1.44346
	Replicate 3	1.43597

[truncated: 7 more sheets: Fig7D, Fig7E, FigS3D, FigS4A, FigS5B, FigS5D, FigS5F]
